# Supplementary material for: Untargeted metabolomics of pulmonary tuberculosis patient serum reveals potential prognostic markers of both latent infection and outcome
Source: Front Public Health. 2022 Nov 15;10:962510. doi: 10.3389/fpubh.2022.962510 (PMC9705731; doi:10.3389/fpubh.2022.962510)
Supplement: Supplementary Table 1 — Characteristics of the individuals in this study. [file Data_Sheet_1.xlsx]

## Sheet: Supplementary Table 1
Supplementary Table 1. Characteristics of the individuals in this study.
A. Characteristics of control individuals in this study.
No.	Duration of residence in Shenzhen (years)）	Gender	Age	Date of blood collection	IGRA	The results of sputum smear	Anti-TB duration
LT.14	3	female	18	2017-01-17	+	Mtb-	N/A
LT.6	13	male	38	2017-02-27	+	Mtb-	N/A
LT.16	10	male	57	2017-01-17	+	Mtb-	N/A
LT.15	27	female	27	2017-02-27	+	Mtb-	N/A
LT.8	22	male	45	2017-02-27	+	Mtb-	N/A
LT.13	10	female	52	2017-02-27	+	Mtb-	N/A
LT.1	3	male	28	2017-02-28	+	Mtb-	N/A
LT.2	5	male	35	2017-02-28	+	Mtb-	N/A
LT.9	6	male	44	2017-02-28	+	Mtb-	N/A
LT.7	20	male	49	2017-02-28	+	Mtb-	N/A
LT.10	10	male	45	2017-03-01	+	Mtb-	N/A
LT.4	7	female	29	2017-03-01	+	Mtb-	N/A
LT.5	8	female	29	2017-03-01	+	Mtb-	N/A
LT.3	12	male	45	2017-03-01	+	Mtb-	N/A
LT.11	2	male	35	2016-12-21	+	Mtb-	N/A
LT.12	18	male	32	2017-03-02	+	Mtb-	N/A
Un.4	8	male	20	2017-01-17	-	Mtb-	N/A
Un.7	2.5	female	29	2017-01-17	-	Mtb-	N/A
Un.14	29	female	53	2017-01-17	-	Mtb-	N/A
Un.6	24	female	50	2017-01-17	-	Mtb-	N/A
Un.12	5	female	45	2017-01-17	-	Mtb-	N/A
Un.3	8	male	32	2017-02-28	-	Mtb-	N/A
Un.10	1	female	21	2017-03-01	-	Mtb-	N/A
Un.11	4	male	28	2017-03-01	-	Mtb-	N/A
Un.5	4	female	25	2017-03-01	-	Mtb-	N/A
Un.13	10	male	30	2017-03-01	-	Mtb-	N/A
Un.2	5	female	28	2016-12-22	-	Mtb-	N/A
Un.1	19	male	43	2016-12-28	-	Mtb-	N/A
Un.15	13	male	44	2017-01-10	-	Mtb-	N/A
Un.8	15	male	35	2017-02-21	-	Mtb-	N/A
Un.9	6	male	39	2017-02-28	-	Mtb-	N/A
B. The clinical data of 17 PTB patients before and after treatment.
No.	Duration of residence in Shenzhen (years)）	Gender	Age	Date of blood collection	The results of sputum smear	Results of strain culture	Negative time of sputum smear （weeks)	Treatment Plan	The date of initial diagnosis	Withdrawal date	Outcome	Drug resistant	Drug-resistant spectrum		Auxiliary examination
													RFP	INH	Erythrocyte sedimentation rate	White Blood Cell Count	The platelet count	Hemoglobin	Alanine aminotransferase	Aspartate aminotransferase	Total bilirubin	Blood sugar	Blood urea nitrogen	Creatinine blood test	Uric acid
T0.12	0.1	F	28	2016-11-18	4+	+	8	FDC-2HRZE/4HR	2016-11-18	2017-05-16	cured	No	sensitive	sensitive	Normal	Normal	Normal	Down-regulated	Normal	Normal	Normal	Normal	Normal	Normal	Normal
T2.12				2017-01-02	(-)										Normal	Normal	Normal	Down-regulated	Normal	Normal	Normal	Normal	Normal	Normal	Normal
T6.12				2017-05-02	(-)										Normal	Normal	Normal	Down-regulated	Normal	Normal	Normal	Normal	Normal	Normal	Up-regulated
T0.13	10	M	53	2016-12-02	4+	3+	8	FDC-2HRZE/4HR	2016-11-28	2017-05-30	cured	No	sensitive	sensitive	Normal		Down-regulated	Normal	Up-regulated	Up-regulated	Normal	Normal	Normal	Normal	Normal
T2.13				2017-02-07	(-)										Normal	Normal	Normal	Normal	Up-regulated	Up-regulated	Up-regulated	Normal	Normal	Normal	Up-regulated
T6.13				2017-06-01	(-)										Normal	Normal	Normal	Normal	Up-regulated	Up-regulated	Up-regulated	Normal	Normal	Normal	Up-regulated
T0.14	8	M	43	2016-12-27	4+	4+		FDC-2HRZE/4HR	2016-12-26	2017-06-28	cured	No	sensitive	sensitive	Normal	Up-regulated	Up-regulated	Down-regulated	Up-regulated	Normal	Normal	Normal	Normal	Normal	Normal
T2.14				2017-02-23
T6.14				2017-06-30	(-)										Normal	Normal	Normal	Normal	Normal	Normal	Normal	Normal	Normal	Normal	Normal
T0.15	59	M	59	2016-12-29	4+	4+	8	FDC-2HRZE/4HR	2016-12-26	2017-06-27	cured	No	sensitive	sensitive	Normal	Normal	Normal	Normal	Normal	Normal	Normal	Normal	Normal	Normal	Normal
T2.15				2017-02-20	(-)										Normal	Normal	Normal	Normal	Normal	Normal	Normal	Normal	Normal	Normal	Normal
T6.15				2017-06-30	(-)										Normal	Normal	Normal	Normal	Normal	Normal	Normal	Normal	Normal	Normal	Normal
T0.16	5	M	31	2017-01-20	4+	4+	8	FDC-2HRZE/4HR	2017-01-19	2017-07-19	cured	No	sensitive	sensitive	Normal	Normal	Normal	Normal	Normal	Normal	Normal	Normal	Normal	Normal	Normal
T2.16				2017-03-18	(-)										Normal	Normal	Normal	Normal	Normal	Normal	Normal	Normal	Normal	Normal	Up-regulated
T6.16				2017-07-20	(-)										Normal	Normal	Normal	Normal	Normal	Normal	Normal	Normal	Normal	Normal	Up-regulated
T0.17	20	M	45	2016-11-29	2+	+	8	2H3R3E3Z3/4H3R3	2016-11-29	2017-05-28	cured	No	sensitive	sensitive	Up-regulated	Normal	Normal	Normal	Normal	Normal	Up-regulated		Normal	Normal	Up-regulated
T2.17				2017-01-22	(-)											Normal	Normal	Normal	Normal	Normal	Normal		Normal	Normal	Up-regulated
T6.17				2017-06-01	(-)										Normal	Normal	Normal	Down-regulated	Normal	Normal	Normal		Normal	Normal	Normal
T0.2	10	M	38	2016-11-28	4+	+	8	2H3R3E3Z3/4H3R3	2016-11-15	2017-05-15	cured	No	sensitive	sensitive	Up-regulated	Normal	Normal	Normal	Normal	Normal	Normal	Up-regulated	Normal	Normal	Normal
T2.2				2017-01-20	(-)											Down-regulated	Normal	Normal	Normal	Normal	Normal	Up-regulated	Normal	Normal	Up-regulated
T6.2				2017-05-18	(-)										Normal	Normal	Normal	Normal	Normal	Normal	Normal	Up-regulated	Normal	Normal	Normal
T0.3	10	M	53	2016-11-24	+	+	7	2H3R3E3Z3/4H3R3	2016-11-24	2017-05-24	cured	No	sensitive	sensitive	Up-regulated	Normal	Normal	Normal	Normal	Normal	Normal	Normal	Normal	Normal	Normal
T2.3				2017-01-15	(-)											Normal	Normal	Normal	Normal	Normal	Normal		Normal	Normal	Up-regulated
T6.3				2017-5-55	(-)										Normal	Normal	Normal	Normal	Normal	Normal	Normal	Normal	Normal	Normal	Normal
T0.4	10	M	20	2016-11-25	+	+	6	2H3R3E3Z3/4H3R3	2016-11-25	2017-05-24	cured	Yes	Resistant	sensitive	Up-regulated	Normal	Normal	Down-regulated	Normal	Normal	Normal	Normal	Normal	Normal	Normal
T2.4				2017-01-17	(-)											Normal	Normal	Normal	Normal	Normal	Normal	Normal	Normal	Normal	Normal
T6.4				2017-05-30	(-)										Normal	Normal	Normal	Normal	Normal	Normal	Normal	Normal	Normal	Normal	Normal
T0.5	10	F	25	2016-11-26	+	+	8	2H3R3E3Z3/4H3R3	2016-11-26	2017-06-24	cured	No	sensitive	sensitive	Up-regulated	Normal	Normal	Normal	Normal	Normal	Normal	Normal	Normal	Normal	Normal
T2.5				2016-01-15	(-)											Down-regulated	Normal	Normal	Normal	Normal	Normal		Normal	Normal	Up-regulated
T6.5				2017-06-27
T0.8	1	M	18	2016-12-11	+	+	8	2H3R3E3Z3/4H3R3	2016-12-11	2017-06-10	cured	No	sensitive	sensitive	Up-regulated	Up-regulated	Normal	Normal	Normal	Normal	Normal	Normal	Normal	Normal	Normal
T2.8				2017-02-26	(-)			2HRZE/4HRE							Normal	Normal	Normal	Normal	Normal	Normal	Normal	Normal	Normal	Normal	Normal
T6.8				2017-06-02	(-)										Normal	Normal	Normal	Normal	Normal	Normal	Normal	Normal	Normal	Normal	Up-regulated
T0.7	5	F	24	2016-12-01	2+	+	8	2H3R3E3Z3/4H3R3	2016-12-01	2017-01-01	cured	Yes	sensitive	Resistant	Up-regulated	Normal	Normal	Down-regulated	Normal	Normal	Normal	Normal	Normal	Normal	Normal
T2.7				2017-01-22	(-)			3HRZE/6HRE								Normal	Normal	Normal	Normal	Normal	Normal		Normal	Normal	Up-regulated
T6.7				2017-06-01	(-)										Up-regulated	Normal	Normal	Normal	Normal	Normal	Normal		Normal	Normal	Up-regulated
T0.1	48	M	48	2016-12-13	3+	+	8	2H3R3E3Z3/4H3R3	2016-12-13	2017-06-11	cured	No	sensitive	sensitive	Up-regulated	Normal	Normal	Normal	Normal	Normal	Normal	Normal	Normal	Normal	Normal
T2.1				2017-02-09	(-)	(-)										Normal	Normal	Normal	Up-regulated	Normal	Normal		Normal	Normal	Up-regulated
T6.1				2017-06-16	(-)	(-)									Normal	Normal	Normal	Normal	Normal	Normal	Normal		Normal	Normal	Up-regulated
T0.9	24	M	24	2016-11-27	2+	+	8	2H3R3E3Z3/4H3R3	2016-11-27	2017-05-26	cured	No	sensitive	sensitive	Up-regulated	Normal	Normal	Normal	Normal	Normal	Normal	Normal	Normal	Normal	Normal
T2.9				2017-01-15	(-)											Normal	Normal	Normal	Normal	Normal	Normal		Normal	Normal	Up-regulated
T6.9				2017-05-28	(-)											Normal	Normal	Normal	Normal	Normal	Normal	Normal	Normal	Normal	Normal
T0.10	27	F	27	2016-12-05	3+	+	8	2H3R3E3Z3/4H3R3	2016-12-05	2017-06-04	cured	No	sensitive	sensitive	Up-regulated	Normal	Normal	Normal	Normal	Normal	Normal	Normal	Normal	Normal	Normal
T2.10				2017-02-12	(-)										Normal	Normal	Normal	Normal	Normal	Normal	Normal	Normal	Normal	Normal	Up-regulated
T6.10				2017-06-11	(-)										Normal	Normal	Normal	Normal	Normal	Normal	Normal	Normal	Normal	Normal	Normal
T0.11		M	37	2016-12-14	3+	4+	2	2RHZE/4RH	2016-12-11	2017-06-14	cured	No	sensitive	sensitive	Up-regulated	Normal	Normal	Normal	Normal	Normal	Normal	Normal	Normal	Normal	Up-regulated
T2.11				2017-02-08	(-)										Normal	Normal	Normal	Normal	Normal	Normal	Normal	Normal	Normal	Normal	Up-regulated
T6.11				2017-06-14	(-)
T0.6	5	M	35	2017-03-07	+	+	8	FDC-2HRZE/4HR	2017-03-02	2017-09-04	cured	No	sensitive	sensitive	Normal	Normal	Normal	Normal	Normal	Normal	Normal	Normal	Normal	Normal	Normal
T2.6				2017-05-13	(-)										Normal	Normal	Normal	Normal	Normal	Normal	Normal	Normal	Normal	Normal	Normal
T6.6				2017-09-07	(-)										Normal	Normal	Normal	Normal	Normal	Normal	Normal	Normal	Normal	Normal	Normal
Note:
Un: Mtb uninfected healthy controls
LT: Individuals with latent TB infection
T0: Untreated active PTB
T2: PTB patients with anti-TB therapy for 2 months
T6: Cured PTB with anti-TB chemotherapy for 6 months
(-): negative
+:positive

## Sheet: Supplementary Table  2
Supplementary Table 2. Serum metabolites identified between the LT group and T0 group (FC > 2.0, VIP > 1.0 and P < 0.05). The Variable Importance in the Projection (VIP) value of the first principal component of the PLS-DA model is used, and the VIP value represents the contribution rate of metabolite differences in different groups; The ratio of the mean values ​​of all biological replicates in …
No.	ID	Name_des	RT [min]	LT_1	LT_10	LT_11	LT_12	LT_13	LT_14	LT_15	LT_16	LT_2	LT_3	LT_4	LT_5	LT_6	LT_7	LT_8	LT_9	T0_1	T0_-10	T0_11	T0_12	T0_13	T0_14	T0_15	T0_16	T0_17	T0_2	T0_3	T0_4	T0_5	T0_6	T0_7	T0_8	T0_9	fold change (FC)	log2FC	Pvalue	FDR	ROC	VIP	Up.Down	Source
1	Com_3428_neg	3,7-Dihydroxy-2-(3-hydroxyphenyl)-5-chromanesulfinic acid	9.204	2333.02	1312.5	4763.01	1587.85	13741.1	7608.87	1694.16	1190.79	1017.34	644.377	1163.75	1193.11	118473	887.018	1245.71	781.257	821.316	2194.43	1162.48	526.634	840.679	567.59	569.355	661.864	421.172	907.608	453.842	610.198	477.323	543.233	369.131	401.633	379.748	14.2434	3.83223	0.00187139	0.0367	0.915441	3.45257	up	NEG
2	Com_98	Threonic acid	8.70941,0	140409	608016	415530	405735	469781	390177	608946	805215	484818	266426	435795	514091	386579	876869	464276	467570	79664.6	114432	39832.3	39832.4	39832.5	39832.8	39832.6	39832.6	39832.6	39833	39832.6	39832.5	39832.5	39832.4	39833	39832.5	39832.6	10.3893	3.37702	1.49594e-16	3.67e-14	1	5.58436	up	GC-MS
3	Com_12487_pos	benzquinamide	9.906	9277.28	4923.71	634.025	1230.85	32415.2	1120.28	5474.75	937.828	24202.7	9138.08	10274	13914.4	1238.96	16304.3	7453.23	27518.5	1134.45	1419	1161.61	884.827	811.385	1049.32	1724.19	957.29	955.341	943.839	931.075	891.778	938.264	1150.99	1285.38	1048.04	1028.65	9.63323	3.26802	0.000135577	0.00449	0.845588	4.18647	up	POS
4	Com_1559_neg	4-Formyl-2-methoxyphenyl hydrogen sulfate	7.746	9277.14	428.313	12376.4	109040	2414.6	6415.57	179902	3053.81	201680	25975	407911	2777.67	1008.04	293823	12185.5	14874.4	1865.52	511.17	3561.7	404.17	402.325	631.722	1559.08	413.866	831.442	743.561	8791.34	1412.61	2079.27	1123.51	90767.7	2262.74	28528.4	9.34497	3.22419	0.00228093	0.0427	0.819853	5.6547	up	NEG
5	Com_12677_pos	Cinobufagin	9.575	28391	4892.06	601.487	1037.13	31351.9	1225.16	9693.8	884.923	16003.4	10578.3	8365.24	11761.1	847.373	15043.2	4067.45	16838.1	1069.43	1208.77	1542.93	986.652	855.574	1075.72	865.759	957.169	888.998	842.059	922.469	893.44	896.393	1259.6	1152.34	2668.11	1706.36	8.67434	3.11675	0.000315967	0.00885	0.783088	3.9663	up	POS
6	Com_8876_pos	Seratrodast	9.042	25688.3	11500.7	1219.41	1860.68	61727.5	1538.59	18441.6	2122.82	28207.5	18123.7	16671.8	17462	3606.5	26655.8	10173.1	27163.1	1866.96	2163.68	1504.27	1567.6	1388.45	1491.3	1698.99	1641.02	1545.67	1619.83	1644.28	1592.45	1455.3	2259.8	2029.76	6967.6	1557.95	8.50637	3.08854	5.18758e-05	0.00229	0.856618	4.29763	up	POS
7	Com_7908_pos	Perphenazine enantate	8.24	25621.2	6794.17	934.81	2039.89	74971.4	2211.95	11710.3	1824.34	21379.6	17761.2	12423.9	24995.2	4976.27	22625.5	7334.07	25682.8	1124.2	999.998	1154.32	1133.95	2123.67	3203.28	2678.35	2572.28	2209.53	690.553	731.995	759.087	751.791	1417.85	879.658	13935.2	929.54	7.50074	2.90703	2.49398e-05	0.0013	0.882353	4.67049	up	POS
8	Com_1352_neg	Asebotoxin II	12.052	6562.88	1851.3	55889.9	12409.5	577953	3254.17	13964	7843.27	25274.4	25611.3	13267.9	7473.38	21698.7	7158.58	4304.27	3961.48	1247.4	5017.97	20455.2	12503.6	3799.44	908.536	3239.05	7384.03	3959.16	50695.9	6021.2	2429.19	1676.21	6338.93	15301.7	2410.74	9071.21	5.49496	2.45811	0.0486568	0.278	0.713235	2.2567	up	NEG
9	Com_4663_pos	RO-32-2175	11.202	115807	75940.9	843.516	95057.8	168278	73704.7	116828	66015.2	35994	61454.7	76217.6	90785.5	77078	161176	66435.5	92733.2	12288.8	10054.4	1489	3919.63	7816.37	35541.4	60345.4	52929.5	5120.59	8805.36	6165.66	5567.23	5892.86	6540.56	6945.05	50379.8	10414.5	5.03158	2.33101	5.68451e-05	0.00236	0.926471	4.70176	up	POS
10	Com_4045_pos	DMBA	8.06	95680.9	61528	1840.77	50425.5	206365	48088.7	73566.7	37570.8	73591.4	70499.3	53619.1	95871.1	31084.6	111788	64482.8	72907.3	10420.7	12140.6	1870.62	11664.1	10018.2	30320.7	42615.9	38884.4	4668.07	6258.39	7624.57	5238.95	4676.49	11225.3	8755.56	35256.7	5778.98	4.93382	2.30271	1.71522e-05	0.000999	0.919118	4.29454	up	POS
11	Com_1135_neg	Thiolutin	1.304	52921	173850	497463	569765	272553	392980	198942	560177	122722	123834	349186	317028	64837.9	286753	421597	234682	25749.8	80518.6	302962	13489.7	5483.41	6293.67	6013.12	4893.96	5407.47	10063.4	34220.2	163419	22587	7785.57	110566	5385.88	208508	4.86432	2.28224	3.38549e-06	0.00073	0.915441	6.19438	up	NEG
12	Com_3847_pos	Desmethylsildenafil	10.874	140014	92894.3	3718.89	130360	223947	101235	153797	85913.5	47791.2	87215.2	98517.2	131996	102003	206451	96246.3	138772	16529.2	16334.9	4685.93	7876.13	10239.3	57817.9	65972	72764.5	7506.68	11924.1	10065.6	10850.2	12221.8	11289.4	11250.2	70512.9	15520.4	4.73176	2.24238	4.98118e-06	0.000453	0.922794	4.38503	up	POS
13	Com_4767_pos	Pyrinoline	10.753	100356	63599.1	2655.58	88750.6	161912	72299	102855	61598.4	33449.7	60152.5	61915.4	90937.6	72146.6	154044	67577.4	95892.2	13627.6	12109.6	3432.9	4719.28	7200.51	40577.6	47967.1	54687.8	4107.68	10229.7	6932.56	6540.2	6544.73	8884.97	6840.41	46085	12120.1	4.68468	2.22795	5.96475e-06	0.000457	0.922794	4.41163	up	POS
14	Com_3561_pos	Pheophorbide A	11.132	177779	116849	3294.71	158169	251012	114198	175258	92573.4	55038.9	95359.9	109161	154356	131956	269031	106531	160911	18283.5	17626.4	4374.77	7489.2	11039.5	66800.3	100369	92579.2	6654.19	15709.1	12483.1	9710.18	15460.1	12982.9	11073.4	81546.7	18515.9	4.58963	2.19838	1.47297e-05	0.000975	0.911765	4.46949	up	POS
15	Com_2704_pos	2,3,4,5,6-Pentahydroxy-N-(2-hydroxyethyl)hexanamide	8.054	152372	95428.8	3145.39	90182	364274	82691	162204	69299.9	135346	124496	131054	171664	59889.7	207944	115549	195656	22670.5	22731.5	3582.65	24569.6	18827.9	60382.5	86304.6	78477.3	9849.14	13197.9	15732	11903.6	10371.5	26481.3	17707.5	82174.2	13676.9	4.42748	2.14649	5.72158e-05	0.00231	0.908088	4.0284	up	POS
16	Com_21113_pos	Nafenopin	8.708	9161.44	3011.42	363.883	1136.42	8102.58	810.295	4638.39	781.72	6493.7	5419.23	3327.06	5264.87	1332.68	5532.15	1451.62	5167.41	1140.97	1155.81	701.745	852.185	685.67	833.413	793.677	687.588	723.529	998.903	893.064	843.152	786.316	1042.29	1158.34	1153.14	825.642	4.31212	2.1084	0.000336033	0.00906	0.834559	2.85027	up	POS
17	Com_10461_pos	Cephabacin F3	14.918	21870.3	11742.3	2338.72	19836.4	46462.1	18366.8	17379.2	11511	19634.8	14085	15968	21435.4	9886.73	30466.6	18013.7	34233	7296.64	4746.17	2493.22	8422.65	4225.84	3168.42	5541.17	4400.55	4267.08	4022.11	9229.95	2768.76	3765.55	2189.33	2624.59	3439.83	5266.76	4.27395	2.09557	1.89949e-07	5.53e-05	0.941176	3.46382	up	POS
18	Com_16400_pos	DEXAMETHASONE TEBUTATE	9.184	6588.91	4358.11	1461.7	8683.54	17139.3	23727.1	6146.07	7414.89	6894.89	4461.37	4982.85	7235.14	10016.2	7800.25	3550.85	11442.1	1775.49	2034.96	1384.8	2059.52	1496.36	3217.95	2872.46	1430.76	1508.78	1541.79	2150.94	1717.15	1799.11	2239.28	1703.63	2609.31	1489.28	4.24283	2.08503	3.77664e-07	6.87e-05	0.944853	3.25383	up	POS
19	Com_12734_pos	Lankamycin	10.661	18526.8	9415.11	1711.34	11801.9	31005.7	9341.13	12472.7	7956.89	10994	10051.3	10081.3	12188.9	7263.93	14368.8	8817.04	13298.3	2108.91	2884.37	2147.03	1945.48	2109.88	7825.91	4578.93	4067.39	1563	2449.93	2746.39	2196.97	2357.98	1537.66	1785.21	3809.11	2161.96	4.16616	2.05872	2.74087e-08	9.98e-06	0.941176	3.496	up	POS
20	Com_1531_pos	P-(1-METHYL-2,2-DIPHENYLVINYL)ANISOLE	8.63	538429	418234	2399.08	422400	783732	338266	609554	252978	308499	258180	270362	320916	226149	454505	241486	419422	89912.9	89480.1	3179.9	39914.4	41765.6	165825	152402	346303	38585.2	53452.9	63656.9	43017.2	29955	86384	63908.8	230249	44770.4	3.93749	1.97728	0.00145877	0.0253	0.904412	3.84375	up	POS
21	Com_2460_neg	DCEBIO	1.305	11384.3	44124.2	103325	109389	75109.6	111232	51170.6	103723	33041.7	33801.3	106149	68267.9	17973.7	80022.8	83694.5	64598	8082.24	20188.8	84450.2	5667.25	5011.57	5752.11	5495.7	4472.44	4694.87	5565.97	12146.9	30060.1	7276.85	7115.64	22830.8	4922.43	63845.4	3.91684	1.96969	1.44561e-06	0.000415	0.911765	4.45418	up	NEG
22	Com_558_neg	Maleic acid	1.275	128995	239601	350570	603680	339422	1.33297e+06	222555	747853	194433	243900	657407	330124	68401.8	408654	1.06459e+06	308011	27123	108754	303132	48113.2	113238	49629.5	33378.9	51876.9	25547	53687.5	28144.5	198237	23585.3	66878.7	96402.6	428805	349469	3.83536	1.93936	1.59161e-05	0.00274	0.882353	3.99476	up	NEG
23	Com_6875_pos	dalvastatin	11.333	37065.7	21921.9	871.426	26515.3	93396.4	22704.3	41748.7	16018.6	34916.9	29767.8	25182.1	38627.4	14610.5	45412.7	21558.7	42574.8	10323.6	9972.03	1060.37	8449.12	7455.53	12211.5	18769.1	13034.7	6175.84	6141.71	6967.57	4051.7	5511.65	7651.16	6436.82	16015.2	7737.4	3.68296	1.88087	0.000453888	0.0116	0.926471	3.08447	up	POS
24	Com_565_neg	Vitamin C	1.268	67497.6	133337	345194	596044	325812	501842	182518	740689	191082	240319	644354	440928	79855.1	336508	1.0648e+06	304607	23496.4	116839	429880	41575.1	35460.8	19061.1	28741	20459.4	12951.6	56505.2	26793.9	194371	26009.7	27463	93676	298784	345467	3.66202	1.87264	2.33829e-05	0.00336	0.871324	4.36822	up	NEG
25	Com_845_pos	reparixin	8.635	835391	634648	4161.99	733543	1.86258e+06	661331	1.02249e+06	515271	538728	569814	595170	672966	440113	1.12917e+06	585700	1.23748e+06	180673	185453	7882.25	117084	95468.9	431983	449780	610812	83667.2	127442	134154	88533.4	74112.8	188442	127219	491926	112338	3.6473	1.86683	0.00361144	0.0438	0.908088	3.56422	up	POS
26	Com_204	Dehydroabietic Acid	13.0408,0	5200.82	147798	10400.7	43424.9	87608.7	71947.5	31939.2	20601.1	30324.7	5200.61	74610.2	57033.6	42475.9	5200.62	72969.4	38506.2	5200.67	55017.3	33777.6	5201.08	5200.62	5200.51	33355	34603.1	5200.55	5200.41	5201.06	5200.59	5200.61	5200.98	5200.73	5201.15	5200.49	3.5292	1.81934	0.00067874	0.0139	0.816176	3.16511	up	GC-MS
27	Com_2496_pos	pyropheophorbide a	9.962	242812	137045	726.349	172544	403568	147545	218280	105286	172633	165696	142651	199500	91773.6	212929	137867	217602	25273.5	19717	1287.38	25730.7	33074.4	107062	169222	179764	10320.8	15539.9	15298.4	8904.99	10376.3	18623.9	11570	171985	12050.1	3.51936	1.81531	0.00136752	0.0246	0.845588	4.42333	up	POS
28	Com_8823_neg	Chloroxylenol	10.561	1481.5	2915.47	694.319	738.372	437.329	242.409	1256.25	790.056	1418.7	351.933	726.692	4096.47	345.335	458.832	10629.6	481.469	509.553	530.534	501.543	233.34	1878.78	597.375	328.47	279.005	387.761	378.361	328.34	418.042	227.68	351.018	320.385	327.206	682.08	3.47321	1.79627	0.0100446	0.11	0.783088	2.10841	up	NEG
29	Com_6369_neg	12-Hydroxylauric acid	10.918	3158.12	1544.15	44050.8	1917.44	1734.37	1725.49	2907.15	3205.76	2675	2138	1490.35	2613.35	2357.61	1905.49	2109.01	5030.42	1675.13	1546.72	1904.97	1013.19	2342.79	1437.55	888.675	1576.92	1777.68	1358.44	1015.88	1700.9	991.102	1479.05	1188.78	1952.21	1291.88	3.40458	1.76748	0.00563831	0.0748	0.889706	1.71955	up	NEG
30	Com_3490_pos	Tandutinib	11.584	140010	85258.2	1080.21	103889	256517	85407.9	166889	67323.9	124000	102540	95093.8	151711	61286.8	192446	94598.2	164319	42068.1	40870.6	1285.65	27069.9	24153.8	49944.5	65744.5	46891.5	27950.7	28142.7	27331.9	20990.7	23291	44392.8	25274.5	62862.7	33255.9	3.3991	1.76515	0.00594877	0.0597	0.930147	3.01759	up	POS
31	Com_4262_pos	lorcinadol	8.692	148399	109928	535.302	84479.7	190517	75792.8	120057	58259.7	82010.2	83086.9	78420.4	100069	48600.5	114958	89111.5	102955	17611.7	13062.3	1256.88	12781.5	15099	59001.5	94444.1	99306.5	6734.76	10667.1	9852.14	6449.06	6341.96	13086.7	9055.51	83313.4	10007.5	3.37583	1.75524	0.00148975	0.0255	0.849265	4.03348	up	POS
32	Com_6248_pos	Pimelea factor P2	10.301	43952	27599.7	6171.67	23025	108409	23558.8	37544.9	20456.6	36455.5	34049.9	28306.4	44637.6	13736.5	60394.2	31326.5	56200.9	26186.6	7207.35	7842.24	5597.28	5929.8	20167.8	21693.9	20844.1	5467.19	8703.91	5849.41	7429.54	6261.08	10799.7	6276.07	14676.2	6725.26	3.37351	1.75425	3.6288e-06	0.000406	0.915441	3.01381	up	POS
33	Com_126	DL-Anabasine 2	9.49932,0	69959.5	63516.7	16548	40987.2	4640.08	42078.3	71330.2	98099.5	19090.6	92538.4	37564.9	124918	135659	56761	4640.14	120371	12659.7	19789.6	4640.45	11573.2	9990.81	19195.7	17924.4	30550.8	16493	31625.5	39860.5	11962.4	17195.6	17748.3	21161.3	16702.4	16492.7	3.36259	1.74957	0.00383506	0.0522	0.8125	2.50603	up	GC-MS
34	Com_2910_pos	Cilastatin	9.077	267141	149969	852.315	143378	330474	131363	224099	100333	133457	168932	150501	165315	90209.2	214607	152487	203964	22763.7	15387	1161.29	19677.2	28591.3	111071	153383	189995	14906.6	15573.8	18402.7	9804.22	10000.4	22859.3	13437	175390	13278.3	3.34012	1.7399	0.00139995	0.0249	0.827206	4.30835	up	POS
35	Com_10922_pos	mepacrine	10.616	14589.2	8346.45	1352	10722	42545.1	7142.77	15975.3	7614.24	13504.4	11552.1	11119.9	17401.7	7310.99	15421.6	9998.51	17252.2	2774.5	2733.06	2052.28	4123.49	3786.66	7069.34	11564.3	9273.79	1357.59	1502.27	2641.43	2525.94	1499.36	1451.72	1374.78	11044.7	1598.78	3.29203	1.71898	1.8285e-05	0.00102	0.871324	3.28794	up	POS
36	Com_11739_pos	Saccharocin	14.438	21410.4	14764.2	1985.71	26917.1	37130.9	17907.8	19563.6	14985.7	21199.9	16453.7	16088.4	27046.3	8663.09	21304	13464.9	21278.2	8268.41	5200.74	1903.33	5090.7	5571.13	10397.4	7583.34	5653.34	2329.75	7451.75	4621.94	2658.15	4741.68	6973.81	4991.24	9414.36	4365.22	3.28056	1.71394	4.04285e-06	0.00042	0.933824	2.89492	up	POS
37	Com_4669_neg	N-(methyl-1,2-thiazolin-5-ylidene)phenylacetamide	10.559	11693.5	26287	9072.96	5125.01	452.974	779.82	6436.66	8109.17	3194.72	2378.02	5323.77	17348.4	3737.47	21995.9	1249.56	23216.7	220.597	13694.8	1207.1	403.747	12118	207.1	1180.97	721.699	786.996	197.721	5387.57	2523.99	159.877	276.984	295.934	2931.27	5107.41	3.28017	1.71377	0.00139482	0.0301	0.805147	4.30507	up	NEG
38	Com_299_pos	Bonafousine	10.074	3.37671e+06	1.91299e+06	5605.35	2.99815e+06	7.50684e+06	2.45274e+06	3.72289e+06	1.85864e+06	2.84247e+06	2.20464e+06	2.06648e+06	3.37629e+06	1.57659e+06	4.33402e+06	2.04598e+06	3.9141e+06	1.09678e+06	1.07992e+06	7282.79	754441	588818	1.32769e+06	1.75198e+06	1.39916e+06	524118	723658	662131	489853	575355	1.14857e+06	726545	1.60223e+06	708731	3.23607	1.69424	0.0415612	0.194	0.930147	3.11882	up	POS
39	Com_5348_neg	DG6650000	8.065	1707.2	873.091	1967.67	9670.86	2239.39	7763.88	1441.73	12732.1	1031.6	1057.93	1109	1176.02	7230.03	1410.77	750.782	1147.05	1566.63	871.353	1745.61	563.407	900.7	1111.67	604.485	981.879	1367.17	859.637	878.856	1243.87	608.586	915.041	1288.53	1336.52	689.409	3.23047	1.69174	0.00697854	0.0872	0.772059	1.99261	up	NEG
40	Com_112_neg	PC4959775	9.189	2045.26	763.415	4280.19	767.924	889.162	645.004	1331.78	777.082	544.675	325.844	571.386	614.525	507.11	385.576	734.361	390.172	436.405	269.299	546.346	254.169	459.311	275.788	299.659	280.991	233.122	274.28	214.442	327.51	207.895	317.403	270.516	287.335	199.42	3.21055	1.68282	2.8529e-05	0.00351	0.955882	2.4778	up	NEG
41	Com_2866_pos	Americine	11.58	170220	103852	2990.16	128882	335435	105836	208413	84922.8	152548	127399	124548	197449	79956	245975	122518	219403	54587.1	52474.9	4374.98	36608.2	32820.6	66585.6	86842.3	61549.8	37699.1	37018.7	38078.5	28940.4	35983.9	60630.5	35922	83673.8	45309.7	3.20485	1.68026	0.00233993	0.0348	0.926471	2.76694	up	POS
42	Com_12322_pos	Daclatasvir	13.878	8161.1	6554.64	1017.24	19362.9	33370	13040.1	14164.8	13526.9	17779.8	9301.11	10855	14829.2	7161.07	12914.6	9912.16	14030.8	3564.43	5617.1	852.546	6918.88	4344.88	3896.24	4056.13	3128.5	3378.9	3667.72	3625.49	5468.93	3259.08	5630.03	4739.08	3502.59	3738.8	3.15402	1.65719	6.51881e-05	0.00257	0.9375	2.62141	up	POS
43	Com_15	sulfuric acid	6.04913,0	231416	186537	21014.7	228695	155127	10507.4	10507.5	10508.1	10507.5	10507.8	10507.6	184030	10507.6	120142	10507.7	141885	152655	10507.6	10507.5	10507.6	10507.4	49600.5	10508.1	10507.6	10507.6	10508	106614	10507.7	10508.1	10507.5	10507.6	10508.2	10507.5	3.15249	1.65649	0.0422071	0.178	0.665441	2.06587	up	GC-MS
44	Com_21272_pos	Nigakilactone E	11.485	4921.18	2647.66	792.268	4487.92	7895.87	3889.25	4618.16	3677.15	1776.22	2345.17	3777.04	4867.18	3280.78	6712.29	3069.35	5305.13	683.246	778.688	1098.09	685.212	708.417	2869.55	3164.41	2299.09	697.216	801.59	682.092	814.295	817.699	1227.67	727.015	2547.24	1152.49	3.12892	1.64566	7.78559e-07	0.000126	0.926471	2.99521	up	POS
45	Com_5261_neg	Indometacin farnesil	9.255	18073.5	8320.76	7056.23	21993.1	55622.7	13156.2	27398.1	12275.5	19486.2	15589.1	13260	13609.5	12455.6	25420.2	13579.1	22110.3	8319.16	2808.9	5295.52	3939.84	3782.56	9814.15	13071.3	12414.9	2738.24	4152.49	3092.19	4393.32	2595.27	4319.16	3478.92	15309.6	2629.65	3.11408	1.63881	6.47513e-07	0.000558	0.933824	3.22102	up	NEG
46	Com_4494_pos	Darapladib	14.565	67798.4	48783.6	5848.59	70020.5	176818	63608.8	73970.5	43114.3	55983.9	38091.3	68042.2	90106.5	29459.3	90401.4	44702.4	81609	21870.6	25014	5623.47	23490.8	17229.9	35930.7	29573.5	25507	18572.8	13729.8	17638.6	11610.8	11135.5	30094.1	22049.3	33350.8	15280.6	3.11399	1.63876	5.10941e-05	0.00232	0.926471	2.66973	up	POS
47	Com_14248_pos	Avermectin B1b	10.724	6774.32	4815.98	1628.48	6229.73	24252.6	4919.92	6245.18	5509.38	8372.67	5895.91	4694.53	8843.59	4438.76	10920.1	4933.77	10872.4	2579.9	2451.82	2140.85	2959.96	1787.09	3625.97	2882.85	2687.45	1368.62	3145.5	1359.78	3589.57	1590.41	2145.77	1250.26	2441.64	2739.09	3.11208	1.63788	1.82177e-06	0.000265	0.952206	2.58606	up	POS
48	Com_826_pos	alpha,alpha'-Diethyl-4,4'-bis(2-propynyloxy)stilbene	9.036	1.17436e+06	717276	3687.43	876957	1.89822e+06	835263	1.12735e+06	610467	724766	762454	718082	1.00859e+06	586238	1.3275e+06	791760	1.24373e+06	283728	279417	5585.8	183803	161109	579082	709322	650377	130751	178914	186834	138982	144702	285164	186934	638682	204347	3.09376	1.62936	0.0150685	0.115	0.915441	3.20212	up	POS
49	Com_4879_neg	Diphenyl ether	9.19	1709.84	734.708	4119.23	739.047	708.371	620.749	1069.76	524.615	524.193	313.591	549.9	591.417	488.04	371.077	528.111	375.5	419.995	259.172	460.889	244.611	442.039	265.417	278.029	270.424	224.355	219.822	206.378	315.194	200.078	305.468	246.003	248.171	191.921	3.09322	1.62911	3.51849e-05	0.00379	0.963235	2.36403	up	NEG
50	Com_375_pos	usambarensine	9.566	3.25793e+06	1.82374e+06	6798.03	2.47508e+06	5.53601e+06	2.25026e+06	3.04488e+06	1.65533e+06	2.24522e+06	2.23792e+06	2.0092e+06	2.89032e+06	1.54472e+06	3.52918e+06	2.17391e+06	3.27873e+06	934292	935146	7719.06	584182	543526	1.37218e+06	1.76166e+06	1.51922e+06	462778	611824	584458	411799	427932	933612	556367	1.61617e+06	689392	3.043	1.60549	0.0321579	0.173	0.926471	3.1205	up	POS
51	Com_8503_pos	Ixazomib citrate	14.45	46185	23020.9	4454.29	35217.2	66343.2	29904.8	34887.2	31805.1	42015	24492.1	28807.6	37907.1	23078.4	44930.2	29138.7	44846.5	10056.3	12718.8	4043.1	10656	11605.4	17116.7	15102.1	9514.02	6842.95	9841.71	14377.5	9034.28	6327.73	13358.1	11717.7	16745.1	15246	2.99131	1.58078	2.65143e-06	0.000322	0.941176	2.62931	up	POS
52	Com_5350_pos	Hexakis{(Z)-[(2-methoxy-2-methylpropyl)imino]methyl}technetium	11.774	55233.5	32268	6068.32	41068.5	136685	33274.6	53017.3	30798.2	48343.9	33576.3	37035.4	58479.3	23034.8	60314.1	31168	66051.6	18237.7	19312.1	4979.75	14941	11167.1	21655.1	23917.7	20377	12860.9	13164.8	13494.4	10712.8	10732.7	21762.9	16521.5	22374.3	16496.5	2.90812	1.54009	3.2889e-05	0.00165	0.9375	2.44996	up	POS
53	Com_8868_neg	sulisobenzone	10.38	3273.2	1994.85	1180.07	1347.27	1600.5	2736.72	1625.18	698.252	1118.72	469.173	10924.5	2655.79	465.821	1565.53	1386.28	1767.18	1236.4	2900.52	1004.84	402.525	394.581	428.266	294.869	326.908	388.411	322.025	324.772	506.794	276.911	400.744	774.325	293.501	2803.95	2.82749	1.49952	0.00037775	0.0142	0.849265	2.76037	up	NEG
54	Com_19885_pos	12-deoxyphorbol 20-acetate 13-(2-methylbutanoate)	10.841	9890.76	3975.53	1420.65	6295.18	10053.5	4587.29	7711.59	4010.27	7960.45	6019.26	8218.57	7446.09	3228	7379.42	4432.16	6909.14	1260.71	1417.91	1825.66	2080.49	2048.38	5868.82	4719.07	6066.23	1982.38	1193.12	1329.87	1634.7	1356.95	1117.21	1466.13	4186.71	1194.75	2.59537	1.37594	4.96525e-06	0.000482	0.893382	2.62693	up	POS
55	Com_3646_neg	retaspimycin	14.188	46010.3	70440.7	123219	6515.4	29544.4	34038.3	58615.1	63953.6	21362	45432.9	19685.4	57399.9	41374.5	19920	17809.4	38826	20993.1	14058.1	13204.7	10969	13316.7	26308.7	14995	29002.4	24520.7	9709.39	10896.4	25106.7	5637.45	24039	18839.3	16032.2	11577.2	2.55019	1.35061	0.000502775	0.0161	0.852941	2.15975	up	NEG
56	Com_4159_pos	TO0127900	9.059	15589.8	2273.53	996.166	2437.25	2334.31	7921.47	38078.7	1355.06	1572.99	2658.15	1265.27	1412.04	24122	1587.85	10658.9	2236.19	1615.36	1872.09	1208.61	1356.34	1148.92	1290.32	1251.49	1235.6	1337.36	1401.54	2898.18	1976.67	1259.18	24194.8	1756.22	1689.44	1347.99	2.53441	1.34165	0.0497169	0.209	0.731618	1.75414	up	POS
57	Com_21432_pos	ciprocinonide	14.449	5548.43	4520.35	2207.43	3996.38	7655.63	6810.79	7171.65	6245.59	8650.64	5763.66	4785.74	5627.26	6759.63	5392.95	3383.84	7005.86	2474.06	2912.03	2093.67	2445.71	2021.79	2223.8	2726.91	2046.59	2498.85	2124.27	2084.4	2006.94	1968.34	2608.1	2226.44	2072.66	2220.2	2.50927	1.32727	1.26914e-08	9.24e-06	0.966912	2.21146	up	POS
58	Com_17277_pos	amcinafal	10.79	4711.03	4023.08	759.43	5331.96	15039.9	5689.42	6425.04	4490.05	5413.57	5642.59	5340.1	7730.04	4221.75	9596.1	5783.94	11828.4	1813.62	2713.17	995.116	1015.37	2946.62	5872.15	7721.77	3545.31	1192.1	2003.23	1614.27	816.68	2266.38	1600.97	1358.3	4275.24	2145.02	2.46958	1.30427	0.000163288	0.00506	0.852941	2.42898	up	POS
59	Com_22325_pos	1,2-di-O-sinapoyl-beta-D-glucose	13.045	5717.92	3287.69	1946.82	2305.55	704.828	5651.48	2491.38	1793.81	4042.26	1563.65	2105.06	6112.67	2550.8	1626.83	894.284	7160.61	965.167	860.906	1270.81	883.237	1143.2	926.813	964.022	2329.28	1296.62	926.597	1036.55	977.163	1023.28	1658.64	1386.15	1042.02	2894.37	2.45904	1.29809	0.000525625	0.0128	0.823529	1.93089	up	POS
60	Com_16407_pos	Disinomenine	14.258	4053.87	2199.98	1125.88	5119.58	17152.6	4728.85	5136.06	3733.74	10378.5	2689.09	5773.97	5465.37	2219.74	5614.59	2631.26	12162.5	3216.36	2072.65	1225.77	2766.93	2848.04	2968.28	2988.27	1484.21	1435.33	1682.28	1599.86	1271.98	1677.32	3880.91	1721.32	4621.07	1770.96	2.44248	1.28835	0.000983865	0.0196	0.823529	1.90777	up	POS
61	Com_3860_pos	Aderbasib	9.566	92207.9	52712.3	719.893	86054.2	222655	74930.2	108026	55774.7	87404.2	81464.8	72252.3	108397	60458.4	144029	76723.8	145241	44103.6	40235.2	1776.46	27064.4	24060.6	60897	75225.4	65970.1	23927.1	25649.9	28972.7	20707.3	21267.5	44001.9	29826.9	83044.4	32920	2.40262	1.26461	0.0480955	0.205	0.871324	2.35765	up	POS
62	Com_6167_pos	Cerbertin	10.241	41248	32960.1	12417.1	45420.6	110457	39760.4	45787.4	41972.6	54217.9	47336.9	38924.5	48014.7	33729.6	85074.9	40104.4	54860	10707.9	10324.2	15105.6	10991.9	12104.3	26484.7	51593.6	56730.5	10434.5	10039.7	11881.7	14734.7	11620.9	10834.2	13252.8	58215.8	10890.2	2.3719	1.24605	1.30141e-05	0.000902	0.838235	2.54633	up	POS
63	Com_11644_pos	lysophosphatidylcholine 14:1(9Z)/0:0	10.299	15835.4	8301.92	5460.09	17524.1	37701.1	17383.1	10311.5	21025.7	22815.8	10247.4	8177.14	9707.07	17441.5	17599.5	7992.22	21325.5	4328.72	7391.47	6938.05	4811.2	4767.16	10602.1	6162.11	5336	4611.85	4962.26	5174.99	9070.36	4704.08	8182.69	15530.3	4141.35	4911.73	2.36863	1.24405	1.47543e-05	0.000934	0.911765	2.05688	up	POS
64	Com_4246_pos	Brevetoxin B	10.727	56561	33681.4	1759.77	71983.6	191554	57705.4	96210.4	22183.2	81664	70770.7	82140.4	108655	37707.3	128678	53413	151572	33304.5	35879.9	2313.46	24722.4	26208.6	42596.7	66780	44376.3	22792.8	32376.2	27099.5	25947.6	23165.9	47554.4	26499.5	48599.4	29397.8	2.36614	1.24254	0.040214	0.191	0.827206	2.03624	up	POS
65	Com_232	Sucrose-6-Phosphate	15.5771,0	123871	97221.2	70555.9	13018.3	91963	13018.1	92138.2	93226	13018.1	214117	47342.1	100606	135031	41537.9	65432.3	92281.5	84007.5	13018.1	13018.5	13018.1	51852.2	13018	13018	13017.9	97879.7	13018.5	13018.1	68095.3	13018.1	13018.4	13018.2	129095	13018.6	2.36039	1.23903	0.00208153	0.034	0.768382	2.38845	up	GC-MS
66	Com_3504_neg	Dimethyl [(1-methoxy-1H-indol-3-yl)methyl]carbonodithioimidate	9.188	1802.58	774.556	4342.65	779.131	746.791	654.417	1127.78	553.069	552.624	366.616	579.725	623.494	514.511	391.203	556.755	395.867	459.924	273.229	711.155	264.214	466.014	318.571	293.109	387.76	510.404	365.562	217.571	459.943	376.306	652.078	380.984	286.33	223.717	2.35966	1.23858	0.00110272	0.0272	0.875	1.71982	up	NEG
67	Com_701_neg	Thiosulfic acid	1.232	335940	168013	267777	52327	798622	272204	752906	335010	314180	384430	237309	546069	364987	328424	148310	359393	221374	159914	14002.1	54384.1	42113.6	281040	185595	207107	193492	42985.7	65481	65781.2	156475	305434	264869	270615	41569.5	2.34039	1.22675	0.00111836	0.0268	0.852941	2.74454	up	NEG
68	Com_3024_pos	Pederin	10.178	134684	77159.2	18334.5	178798	313812	97059.5	117134	134683	177497	87463.8	86971.7	141234	83517.1	108431	91884.9	139565	76754.3	88050.6	21479.1	67786.3	42247.4	74410.5	74336.5	53724.9	59664.8	46615.9	53799.8	30531	36754	63622.6	46168	43501	28128.2	2.32762	1.21886	0.000174513	0.00529	0.922794	1.97115	up	POS
69	Com_3034_neg	DEHYDROASCORBIC ACID	1.302	14466.3	23532.6	56680.4	78957.7	66402.3	62481.8	38248.9	85502.7	24835.4	19842.8	61142.1	40886	18419.9	48663	60700.8	39762.3	20225.7	18012.1	59731.8	15212.8	12091.6	10855	9795.37	7146.66	8757.93	21814.7	18087.4	40823.5	15206.8	14669.6	21756.4	8150.69	38982.9	2.30519	1.20488	0.000110117	0.00593	0.863971	2.29612	up	NEG
70	Com_5847_pos	hodgkinsine	9.933	53044.8	26923.3	760.689	49029.2	119918	87970.9	38082.6	48842.1	44760.5	38556.5	27590.6	34852.8	48502.7	40112.2	24259.6	42257.9	28930.9	25939.4	1348.24	15148.9	13611.6	41322	27751.4	29212.1	18685.4	14992.2	17454.1	11589	15919.5	15068.5	19931.4	26490.6	18035.9	2.25757	1.17477	0.0434161	0.198	0.871324	1.97412	up	POS
71	Com_156	mannose 1	10.5681,0	158467	109976	115345	189164	70104.7	171376	79533.8	35052.6	35052.4	35052.5	72385	35052.8	35052.6	35052.6	35052.7	35053.1	35052.5	35052.5	35052.4	35053	35052.6	35052.6	35053	35052.7	35053.1	35052.5	35052.6	35053.2	35052.5	35053.1	35052.8	35053.3	35052.7	2.22303	1.15253	0.00301425	0.0434	0.716912	1.37864	up	GC-MS
72	Com_2637_neg	Trp-Phe	9.822	35517.2	90667.4	109302	49930.8	79479.7	50476.7	90431.5	90717.8	72941.9	97746.8	123301	65279.2	118798	95496.8	21702	87429.6	85367.6	23583.1	43200.1	96312.8	4701.78	3289.72	10211.3	8290.44	56238.9	74060.5	39023.5	24112	57547	31313.5	23013.1	1317.67	38470.3	2.19202	1.13226	0.00128541	0.0292	0.841912	3.08612	up	NEG
73	Com_10915_pos	gramicidin s	10.393	23926.3	15399.4	3670.42	19419.9	42592.1	13384.1	19181.6	16307.4	23348.2	13350.2	15507.4	15739.5	13877.6	19643.5	13908.2	20293	12409.4	8759.73	3759.6	8405.07	6358.07	14701.2	8968.65	9798.87	6850.76	7938.86	4340.46	10781.3	6428.61	9068.49	10073.1	8019.96	4779.78	2.17507	1.12106	4.47309e-05	0.0021	0.922794	1.87287	up	POS
74	Com_2574_neg	6-deoxoteasterone	15.231	118429	35768.1	120359	101249	84999.6	64848.2	108042	52808.8	110854	72198	86077.1	78889.6	46858.9	126420	50677.9	87805.8	21048.8	51122.4	49618.1	44300.9	50972.3	4967.85	12504.3	34745.2	56231.7	54795	45040.6	44896.9	51571.7	46694.1	35013.5	40997	42650.7	2.08162	1.05771	0.000154804	0.00741	0.908088	2.07317	up	NEG
75	Com_6703_neg	Dibenzothiophene sulfone	9.777	7580.89	2940.28	23756.7	7051.35	17354.9	2621.14	10298.8	9820.94	10887.7	5058.91	14158.6	3578.52	16640.1	6051.97	12459.5	6113.45	8696.33	2635.46	7822.56	662.749	1101.32	2245.02	1526.46	4500.26	3126.73	3022.72	4462.38	6703.76	2538.52	4007.91	2133.15	15703.7	9370.88	2.07011	1.04971	0.00259314	0.0456	0.790441	2.19663	up	NEG
76	Com_1981_neg	MFCD01320532	14.284	39356.3	88544.6	96695.8	217836	310606	25058.7	74632	29503	268425	169471	41638.7	108645	32936.6	200000	22725.9	36698.2	9258.32	47583.3	50874.7	105767	177962	13720.6	10752.6	24171.5	36353.3	47056.2	83342.9	29426.7	14938.8	154280	18622.8	25949.8	66278.2	2.04394	1.03136	0.0267962	0.191	0.713235	1.88725	up	NEG
77	Com_3722_pos	Lexibulin	9.961	137734	72147.3	1414.38	127048	233928	77382.5	127481	86591	152336	84538.3	72994.3	143957	72450.6	133677	74934.4	125431	40256.5	32085.2	16708.6	98295.4	84765.1	127637	113500	92279.6	20143.8	21528.9	27013	14167.2	16927.2	26667	24534.3	124452	21508.2	2.02976	1.02131	0.0400055	0.191	0.775735	2.16135	up	POS
78	Com_1496_pos	D-(+)-Camphor	12.98	185068	89746.7	103956	299528	205324	453916	159284	532874	179138	55756.3	119938	450412	73731.5	739546	95006.7	398125	528757	147917	144164	214637	704695	537392	556689	286940	319436	1.06861e+06	156454	430173	880471	212592	1.17215e+06	478290	1.00904e+06	0.497286	-1.00785	0.00673748	0.0654	0.764706	1.95061	down	POS
79	Com_1093_pos	O-(4,8-dimethylnonanoyl)carnitine	13.24	10093	20762.1	14350.1	15352.7	9281.07	10941.6	14956.4	11011.6	13298.3	14337	27366.2	9621.79	11232.8	11477.9	16060.6	7662.74	27299.5	82498.4	31373.2	11810.6	18918.4	9451.53	22230.4	16817.3	13659.8	26703	41002.1	28040.9	15532.6	30657.7	16916.7	13578.6	58958	0.497195	-1.00812	0.00133378	0.0246	0.823529	1.45813	down	POS
80	Com_16084_pos	1beta-Hydroxycholic acid	13.675	5511.11	1648.71	3852.58	2720.8	2677.72	3015.76	4302.23	1873.76	2290.79	3579.66	4594.18	1430.34	3142.91	3314.36	4545.77	2890.11	3060.79	5308.48	7491.09	4067.99	26590.9	1105.6	8183.87	3689.97	6247.15	7864.45	6130.72	3765.51	7949.07	7686.92	3141.24	4119.1	3839.22	0.495299	-1.01363	0.00675369	0.0643	0.794118	1.38152	down	POS
81	Com_2141_pos	Thapsigargin	9.915	2660.2	3716.15	1047.77	5195.7	8218.38	4540.14	8687.17	5064.9	8754.57	5544.84	4705.34	6798.2	6157.93	6190.76	5625.34	5639.08	11180.9	9686.99	3357.31	10821.1	18789.3	6582.36	9784.72	39889.4	10063.4	7750.14	7080.05	6363.5	7880.6	10257.3	9616.86	12509	9549.95	0.492149	-1.02283	0.000891597	0.0185	0.886029	1.90975	down	POS
82	Com_3031_pos	(4,8,8-trimethyldecahydro-1,4-methanoazulen-9-yl)methanol	13.07	83889.6	26505.4	38938	108981	88061.8	192512	50418	235418	61217	20050.2	37567.9	167913	25020.7	281400	27400.2	144114	174232	42252.5	51702	77616.2	223643	215004	249323	104645	98698.7	414285	53364.7	145936	369378	89341.3	503273	192660	426612	0.492063	-1.02308	0.0113318	0.0954	0.75	2.00191	down	POS
83	Com_5673_pos	(+/-)-Methoprene	14.145	16631.3	12802.4	15913.6	11417.8	11972.1	12835.2	21658	11690.3	16421	13750.1	14205.2	13988	15556.1	11223.7	17375.8	10010.6	18740.8	38487.9	175281	10359.8	32163.8	13749.5	26336.2	10677.9	20225.6	17891	16591.3	18663.5	17098.3	18856.3	13059.1	19176.8	25043	0.490793	-1.02681	0.0188503	0.132	0.783088	1.09307	down	POS
84	Com_13456_pos	7-Hydroxymethotrexate	11.402	2380.71	3311.56	1629.21	3852.24	1075.25	1546.65	1321.84	1386.36	1794.82	2069.16	2314.73	1239.85	2128.13	1944.35	2517.27	2832.83	2565.49	2263.81	3600.48	2717.9	18504.1	2416.76	3901	8337.44	1909.42	1970.64	3353.39	2002.91	2019.18	1426.63	1750.38	11254.6	2592.38	0.488093	-1.03477	0.0208129	0.137	0.720588	1.2633	down	POS
85	Com_47	glycine 2	7.11936,0	2.77189e+06	2.53542e+06	1.8615e+06	2.57401e+06	3.83045e+06	3.24819e+06	4.90401e+06	8.01381e+06	3.94068e+06	3.53139e+06	5.36654e+06	5.25274e+06	4.62642e+06	5.41456e+06	6.77094e+06	4.6286e+06	4.35194e+06	4.7124e+06	4.60498e+06	4.73955e+06	1.44846e+07	12977448	1.1446e+07	1.3719e+07	1.10726e+07	8.04724e+06	1.06317e+07	6.17789e+06	5.86881e+06	6903951	6.90438e+06	1.73291e+07	7.61477e+06	0.485536	-1.04235	4.21811e-05	0.00344	0.871324	1.6325	down	GC-MS
86	Com_11237_pos	Dabigatran	9.406	3594.37	6386.21	3635	3243.7	6547.93	25975.3	3203.14	28445	7732.24	15218.8	3482.11	8733.18	14128.9	25070.4	7948.58	13653.4	40937.3	19019.1	30682.8	28406.9	3333.56	7704.28	7537.13	4068.32	8616.03	17254.7	62409.7	40773.4	60560.9	36784.2	18087.5	3532.2	7954.03	0.472916	-1.08035	0.047948	0.205	0.705882	1.60402	down	POS
87	Com_21783_pos	Dihydrouridine	10.802	1520.09	1346.9	916.178	1465	850.203	773.849	1751.97	787.835	1571.56	4494.5	913.513	1232.26	995.628	789.95	2069.35	1647.77	777.459	1821.74	1731.26	1986.06	8923.33	1964.47	1624.6	5396.5	2672.5	1245.44	4122.18	1800.49	7055.72	3387.27	992.019	2247.85	4358.08	0.471568	-1.08446	0.00306051	0.0401	0.805147	1.6675	down	POS
88	Com_847_pos	2-Decylfuran	12.978	425025	179009	254763	622090	467344	969284	360688	1.16223e+06	391913	105250	266178	947033	164114	1.70878e+06	206819	879713	1.24011e+06	327508	321483	526451	1.52655e+06	1.26348e+06	1.45688e+06	688031	658684	2.46301e+06	304396	953691	2.08278e+06	533391	2.75512e+06	1.10962e+06	2.37131e+06	0.470284	-1.08839	0.00494403	0.0537	0.775735	2.08491	down	POS
89	Com_8479_neg	(+)-Simvastatin	11.609	7219.29	717.272	1554.37	1954.93	3734.66	2803.75	2361.26	1187.27	874.122	2159.62	1326.38	1057.04	4568.69	4215.33	2581.71	1080.52	2952.73	2893.12	18509.8	1415.2	10424.4	5422.06	11811.9	3061.75	4777.35	9024.49	460.486	3409.72	8866.66	2992.02	1759.28	3006.31	758.051	0.457243	-1.12897	0.0486515	0.28	0.720588	1.57783	down	NEG
90	Com_2801_pos	valtrate	8.99	2840.56	1618.19	1744.59	2469.75	3112.03	2638.62	3891.87	3161.79	2669.59	3018.99	2709.69	2878.09	3161.95	5300.36	3531.77	5489.26	4850.14	4853.39	2113.12	7208.87	8043.97	4884.79	5614.79	29420.3	6374.99	4117.14	4086.84	4132.43	6225.64	7362.71	4051.56	8146.34	5522.72	0.456175	-1.13234	0.000203978	0.00606	0.897059	1.82539	down	POS
91	Com_25255_pos	Atopaxar	14.67	565.788	381.583	366.07	495.84	402.017	482.133	487.659	416.53	431.514	717.817	462.94	394.702	426.94	1085.03	472.253	513.303	4117.32	1478.04	435.817	486.858	409.556	596.115	724.593	555.693	622.34	1053.07	2041.44	951.195	571.081	1114.83	1513.19	771.038	1482.31	0.454887	-1.13642	0.0010906	0.0209	0.852941	1.59267	down	POS
92	Com_7846_pos	Bexlosteride	9.457	1685.52	1365.54	1879.91	2002.52	2054.85	2069.67	1966.69	1899.31	2028.18	1670.64	1937.33	1895.84	1916.68	2066.43	2236.44	1694.08	2325	2594.86	2717.2	1945.04	1867.81	23539.5	1930.9	1949.98	1851.4	2078.96	2287.62	2245.07	2261.67	2329.99	2305.54	14823	2359.37	0.451847	-1.14609	0.0381272	0.191	0.827206	1.07048	down	POS
93	Com_16328_pos	Benzisothiazolone	10.077	4367.18	4133.42	4217.26	7708.39	6128.96	7979.83	5561.52	7223.12	4244.3	4700.81	5941.77	4830.73	6090.93	5454.52	6000.34	4819.43	10305	7516.24	10478.6	21297.6	24199.9	14205.2	22716.3	16883.5	9913.93	9039.74	8760.44	10766.8	7590.8	8309.97	8559.25	10850.1	9544.59	0.450323	-1.15097	2.65727e-07	6.45e-05	0.985294	1.92224	down	POS
94	Com_8006_neg	1-Phenyl-1,3-butanedione	9.45	489.914	422.813	683.639	829.099	1410.08	720.044	964.461	1198.75	1078.52	1153.67	963.72	1089.83	1238.8	1357.71	1320.85	1463.15	1524.32	1612.31	1640.46	1102.84	1099.58	1700.5	14681.5	1229.5	1338.72	1465.46	1362.24	2296.79	1163.55	1984.22	1802.49	1512.03	1411.91	0.447208	-1.16098	0.00270666	0.0449	0.886029	1.4678	down	NEG
95	Com_10	octanal 1	5.78813,0	10487.7	10487.8	10487.8	69418.2	10488.1	10487.9	10487.9	10487.9	10488	10488.4	10487.9	10487.8	10487.9	10487.7	10488.4	10487.9	60929.9	10488.3	57418.5	10488.1	10488.5	10487.8	10487.9	10488.5	10487.8	73489.3	61736.4	10488.4	57169.1	67974.1	10488.1	10488.6	56816	0.445784	-1.16558	0.0211167	0.133	0.790441	1.50733	down	GC-MS
96	Com_77	beta-Alanine 2	7.9317,0	23126.1	11016.5	9122.59	10044.7	23679	12078.9	17260.6	34400.4	35814.8	19337	16374.9	20133.8	22207.9	17135	20005.5	17957.4	28615.6	20207.9	14183.7	13125.3	77524.8	81211.9	72527.9	53998.7	49045.1	17738.3	14857	23179.2	16950.2	66018.4	18181	146440	28259.2	0.443426	-1.17323	0.00730833	0.0689	0.720588	1.43351	down	GC-MS
97	Com_623_neg	(2-Hydroxy-2-oxido-1,3,2-dioxaphospholan-4-yl)methyl palmitate	14.327	19417.5	16436.6	12131.9	15174	11085.6	14598.8	9495.81	8371.96	11958.1	14549.4	11333.6	12774	15413.4	18422	26008.8	12536.5	15868	10540.3	12806.4	21086.3	21693.6	41364.9	37151	228300	19503.1	10842.5	13451.1	21087.1	15391	15134.9	14250.4	45706.5	23135.9	0.430212	-1.21688	0.0242491	0.185	0.735294	1.22033	down	NEG
98	Com_8712_pos	Fluvoxamine Acid	10.029	13112.5	16291.9	7103.24	15919.1	5550.48	7623.45	10256.7	6373.46	10716.2	6983.88	8678.94	7072.92	10022.6	20745.5	13265.2	11532.6	11415.1	42276.2	28128.2	18675.5	45757.1	12709.2	34661.5	69405.1	12563.2	13407.8	16337.1	8128.82	18804.1	30696.6	10528.6	18257.3	34323.4	0.427042	-1.22755	0.000218221	0.00635	0.852941	1.91672	down	POS
99	Com_4966_pos	Sulfolithocholic acid	9.246	23618	21730.3	27549.8	21875.9	28148.5	22574.8	19850.9	22148.6	20782.8	20032	22207.7	23753.6	20844.6	20663.4	24585.1	21448.8	21566.2	211134	33693.7	24355.5	23845.6	21813.3	19150.7	18860.1	21888.5	44715	31104.3	75002.2	55932.2	123738	117241	22356.1	37476.9	0.425312	-1.23341	0.00808051	0.0749	0.738971	1.383	down	POS
100	Com_8177_neg	imazamethabenz	8.909	725.113	564.171	521.705	866.427	742.55	534.26	735.252	547.614	1074.03	404.636	559.086	474.691	677.669	504.041	465.595	634.836	772.928	1226.6	924.076	1004.94	3439.26	820.307	1418.58	7869.32	545.523	978.06	757.831	613.675	769.034	1401.28	606.767	1209.33	853.565	0.422777	-1.24203	0.00277287	0.0451	0.863971	1.5315	down	NEG
101	Com_536_neg	Trifluoromethyl-bismethyl ketone	1.356	98023	243659	151797	173206	109423	86586.5	100592	90835.2	163882	88410.7	59416.2	232275	165861	75223.7	88349.7	128413	216509	639364	100979	486972	84067.1	131886	257890	97611.6	85403.3	416200	91023.4	128463	1.52208e+06	91383.9	458889	93348.5	316975	0.418554	-1.25652	0.0352087	0.23	0.669118	1.39798	down	NEG
102	Com_3359_pos	3-oxopalmitic acid	13.191	49481.6	13758.4	25370	60004.2	44643.1	111120	29966.3	183602	34863.2	12262.4	18408.2	87000.1	15461	261155	19063.7	89694	126530	27355.5	31550.4	43931.7	183056	143407	219383	50653	78994.7	358558	24188.2	100020	326010	84349.8	417715	147401	321437	0.417891	-1.2588	0.00686639	0.0649	0.757353	2.40304	down	POS
103	Com_13189_pos	mazipredone	11.503	3806.24	1443.91	1706.01	3863.84	4367.73	2327.08	1771.77	1958.56	1560.79	1815.55	2050.23	2947.1	1577	2503.16	2303.82	3246.08	2712.54	12941.9	8037.4	2882.25	1803.82	2188.8	1668.91	1437.46	2008.71	8033.85	5399.09	10003.6	11677	8919.88	8975.68	1768.47	9653.75	0.416548	-1.26344	0.00582722	0.0597	0.709559	1.66379	down	POS
104	Com_6022_pos	(+/-)-Camphoric acid	10.576	11404.8	16587.4	8026.98	11425	7423.14	9029.1	7276.36	8888.02	9503.37	34160.2	8778.59	7792.84	11411.5	8434.66	27339.1	8946.3	14964.6	20839.7	11310.9	45883.8	33737.3	15969.3	17595.5	16604.4	69980.7	15927.7	11174	11169.7	140341	18359.5	15225.9	10134.8	36234.6	0.412905	-1.27612	0.00276679	0.038	0.834559	1.73174	down	POS
105	Com_16705_pos	Amantadine	10.621	1700.55	1065.47	1478.87	1321.47	1158	1648.08	1711.53	1877.88	793.227	1004.4	1086.27	1088.98	1184.5	1264.74	1841.49	1104.8	2370.59	4163.42	1264.73	1556.82	2291.01	1898.35	1504.6	945.659	2184.4	1107.53	25371.3	2003.13	1811.74	2836.88	1444.02	1474.7	1515.28	0.406561	-1.29846	0.0217958	0.142	0.772059	1.18706	down	POS
106	Com_2259_pos	Foretinib	12.418	30926.1	12237.5	8079.19	25383	3065.75	7219.57	7573.29	8273.62	12464.6	13786	11270.9	6499.67	17900.3	14697.5	13719	24406.2	15863.1	18309.4	21533.4	13111.5	181508	28338.9	20203.6	69910.5	16032.7	10648.2	14341.4	7455.51	16037.3	15628.2	12464.6	86570.9	20731	0.406367	-1.29914	0.0163906	0.119	0.738971	1.65464	down	POS
107	Com_3521_pos	D-Urobilin	13.368	5950.37	3524.31	2060.1	3961.56	1891.08	1714.01	1699.7	1924.11	2376.29	1743.38	4553.17	1325.34	2484.43	1788.36	1838.08	1536.28	2106.75	1705.79	12504.5	3860.64	9251.31	9308.99	8820.24	3193.43	8570.38	29667.3	1533.15	1653.45	4374.01	1831.12	3275	2440.6	2189.58	0.403568	-1.30912	0.0173249	0.123	0.698529	1.52266	down	POS
108	Com_8262_pos	Baicalin	10.997	2442.11	2654.73	2242.52	2726.35	1642.61	2294.09	2157.73	4147.2	2458.59	2136.42	2589.89	2054.59	2334.73	2726.32	2823.19	2953.88	24636	12112.7	3898.41	16383.8	4126.97	2470.54	3037.6	2690.38	2601.76	2097.65	3078.45	2289.12	3156.24	2047.54	15416.9	2889.22	3408	0.403503	-1.30935	0.0131158	0.106	0.757353	1.40458	down	POS
109	Com_14175_pos	bistratamide E	9.082	4558.29	5077.97	507.073	8037.42	10917.6	9044.92	9131.77	7636.24	11803.5	5738.86	5378.12	6563.09	9898.01	8775.16	4322.25	6432	26787.9	22111.7	12446.3	6053.15	2754.18	1715.69	15653.3	4152.8	7598.62	31450.4	30663.8	39790.8	24289.4	13697.7	41273.9	3003.13	17672.7	0.401627	-1.31607	0.0309825	0.17	0.713235	1.76013	down	POS
110	Com_4379_pos	Onapristone	14.629	47181.5	33423.2	94222.8	20709.3	28278.9	24016.3	34543.4	51402.7	35262.7	42163.8	34700.3	58614.2	31252.5	54372.8	63646.4	33137.9	119449	192487	125392	31692.3	24293.1	271202	117784	99343.4	22083.5	190224	95890.6	55680.1	35010.5	81152.3	81705.7	223240	53960.4	0.400893	-1.31871	0.00188724	0.0305	0.786765	1.88066	down	POS
111	Com_2629_pos	DO0750000	14.029	5315.17	3477.95	5302.36	3032	2102.88	3620.8	6202.34	2713.65	2377.51	3690.1	6058.91	14340.4	4583.79	3891.71	5877.08	3174.49	2751.51	4218.14	4131	5491.42	14347.4	12748.4	29737.1	29371.3	8935.5	3233.29	4463.9	3315.83	3768.64	19678.7	4184.83	46654.2	4254.75	0.39991	-1.32225	0.0244554	0.15	0.691176	1.7143	down	POS
112	Com_6299_pos	Sebacic acid	11.037	4366.72	6022.95	6191.86	5064.3	3761.3	7805.52	6238.01	8485.89	16387.6	7869.52	5298.42	6884.44	18540.6	5114.04	13382.8	4976.42	9355.88	22325	78233.7	14937.4	9369.53	21558.8	15428.8	8707.93	22430	17148.4	17786.2	12420.9	25565.1	18242.2	9040.91	14234.5	21266.4	0.397247	-1.33189	1.93718e-05	0.00104	0.911765	2.19179	down	POS
113	Com_2281_neg	scillaren A	11.676	32148.1	9690.75	15092.9	28970.7	21863.9	4841.63	14392.1	23952.8	23915.2	17352.2	22028.1	8228.99	24695.5	15767.6	21214.4	23331.5	33055.7	19671.1	35570.9	6980.13	86222.2	239285	18429.5	26981.7	28058.3	46993.3	12349.2	9222.5	37515.6	130884	24070.9	59015.3	8786.79	0.396923	-1.33307	0.0465455	0.271	0.702206	1.53841	down	NEG
114	Com_19314_pos	Akeboside Ste	10.398	1769.75	1634.49	2094.97	1681.71	1425.21	1833.82	1599.94	1808.56	1546.69	1592.91	1830.46	2444.79	1683.97	1833.14	2019.13	2667.09	1748.23	15179.3	2381.71	1829.9	1827.23	1825.65	1460.81	1446.58	1709.51	5810.25	3885.91	7673.66	5789.85	11134.1	10046	1715.81	3685.24	0.395557	-1.33804	0.00583788	0.0594	0.705882	1.56591	down	POS
115	Com_7752_pos	Reticulin	9.46	6243.08	11474.3	577.152	8770.04	7812.2	26616.4	6529.21	60719.4	22681.7	19862.2	7162.62	13198	24164.8	61645.6	3382.68	17787.7	70120.3	30610.1	96199.6	44250.8	4129.18	11703	8960.53	5102.73	23064.4	102557	85189.6	46304.6	109939	32675.3	85086.4	2157.12	46314.4	0.394462	-1.34204	0.0371802	0.189	0.727941	2.2616	down	POS
116	Com_14035_pos	4,4'-Thiobis-2-butanone	7.545	8079.13	5292.32	5383.36	7547.45	2647.56	5461.13	3223.15	3363.04	5186.84	4856.08	4716.86	3350.79	5579.99	5589.26	7821.38	4835.03	6533.12	15539	5466.38	16974.2	36789.3	7093.77	6987.06	6836.07	8285.42	7904.02	15003.9	4566.93	18177.7	5081.2	24434.1	6214.16	31879.1	0.393791	-1.3445	0.000353637	0.00936	0.845588	1.89875	down	POS
117	Com_3019_pos	asn-arg	8.438	2132.23	1671.24	1293.3	2742.14	3758.1	2291.37	2326.92	3736.53	2594.52	2505.23	2261.07	2960.52	4267.89	2876.7	2568.42	2772.71	4733.62	3645.79	50377.8	2406.8	2152.43	2995.99	4544.63	2125.5	2618.27	3829.71	3788.95	3986.28	15618.8	3001.58	4588.99	2755.3	3607.65	0.38904	-1.36201	0.0243672	0.15	0.761029	1.27161	down	POS
118	Com_11349_pos	Carfentanil	11.93	1926.89	18168	1722.81	1882.48	2292.84	7791.09	1864.57	1312.32	2911.8	11671.7	5656.98	15617.1	7246.77	5411.42	2425.14	5761.09	6764.58	2481.2	7430.89	5709.01	8081.43	7317.51	7093.49	3084.01	54394	22298.2	9388.23	9991.71	53593.6	8950.84	30829.1	10799.2	8078.04	0.388306	-1.36474	0.00511894	0.0544	0.783088	2.26616	down	POS
119	Com_1798_pos	Aceclidine	8.521	2272.14	1786.07	6322.07	2909.63	2697.35	2570.49	4946.6	5745.14	2119.07	2125.17	2016.7	2159.02	2903.64	2428.85	3312.19	2424.62	3083.63	3606.18	14704.7	2165.79	20205.3	40013.7	9512.05	2353.73	1974.5	2827	2932.68	2662.6	2820.29	2586.62	18090.2	3449.72	4654.13	0.376227	-1.41033	0.0335734	0.177	0.709559	1.41085	down	POS
120	Com_10222_pos	6-phenylundecane	14.143	3664.61	2849.11	4329.23	2394.13	2342.89	3357.25	3829.01	2244.12	3047.74	3018.24	3617.36	2028.43	2269.87	2022.69	3285.45	2507.25	4570.46	9888.48	65983.7	2173.39	4503.6	2775.72	4091.73	2657.56	3855.26	4305.54	6538.3	2775	3433.19	4439.51	2971.16	3181.87	4395.1	0.37523	-1.41415	0.0267485	0.157	0.772059	1.256	down	POS
121	Com_886_pos	urobilinogen	12.42	244505	47318.6	12328.5	338769	121975	8968.8	15692.5	23303	189617	35753.7	105935	18675.6	159158	190462	191038	249577	178957	63789.6	1.80895e+06	94105.1	389969	559304	178366	56947.3	450428	320233	26822.4	131680	539243	36084.5	135577	324834	253422	0.373987	-1.41894	0.0221439	0.143	0.716912	2.48148	down	POS
122	Com_17690_pos	trihomomethionine	7.558	4094.84	3515.21	2848.71	4273.39	1629.52	3523.22	1857.87	1637.49	3030.79	2642.65	2600.13	1863.73	3019.5	2947.46	3759.75	2683.65	4073.59	8876.76	3140.26	10360.7	20708.8	3894.84	3728.77	3569.27	4026.18	4444.62	9038.66	2809.27	11087.3	3101.67	15312.4	3967.72	18382.6	0.373867	-1.4194	0.000223751	0.00639	0.878676	2.00339	down	POS
123	Com_1085_neg	Dehydrogriseofulvin	1.361	40025.1	63426.7	64275.5	63158.5	36549.8	42965.4	27935.4	28108.1	65897.2	35021.1	26217.3	56427.4	76946.3	35526	38478.2	58481.9	75592.3	263850	44412.4	190240	37497.1	58625.1	103378	37180.3	42976.7	145921	34733.3	58924.6	597184	38476	220059	39659.1	174719	0.372975	-1.42285	0.0103693	0.112	0.716912	1.70077	down	NEG
124	Com_6507_pos	Urolithin A-8-O-glucuronide	8.667	5482.33	3901.94	2608.09	8463.45	11168.8	5949.32	6264.03	6662.78	7138.15	5203.62	5782.53	6501.47	5384.79	7441.89	5091.51	7645.83	10430.6	9605.94	7291.9	6016.05	42803.5	6114.13	132603	5218.2	5608.11	8126.95	7907.45	7431.23	6692.99	8404.66	10399.4	6245.2	7126.1	0.371439	-1.4288	0.0388038	0.19	0.731618	1.26048	down	POS
125	Com_7904_neg	Filipin III	13.112	3707.75	1023.24	993.61	893.36	1445.54	688.819	740.742	1010.93	1314.51	879.868	1371.33	1060.58	3336.58	2573.6	3916.32	1301	1810.27	2442.15	7040.41	1191.85	5708.89	7801.64	3561.72	1916.29	2913.26	6234.44	1370.25	961.904	2191.54	21385.5	2182.68	6218.04	1070.97	0.367082	-1.44583	0.00366727	0.0555	0.783088	2.06896	down	NEG
126	Com_2682_neg	Paliperidone	11.798	31478.4	11600.8	28340.5	24291.1	23819.1	11610.1	7547.33	17674.5	32057.1	36013.5	9098.57	11310.6	27789.1	15431.9	41856.3	12195.3	54502.6	61688.5	65459.4	16328	105678	151954	18045.3	22018.5	15913.7	141975	13931.8	17918.1	16290.1	211994	36410.4	33687.1	7020.3	0.366866	-1.44668	0.0232195	0.182	0.705882	1.76397	down	NEG
127	Com_12587_pos	Almorexant	8.634	3515.94	1990.69	360.754	11026.1	6983.97	5580.24	2523.37	6434.01	3185.42	3751.11	2701.72	4313.29	2813.15	4725.21	5340.02	4257.36	19207.9	17193.6	14325.4	6026.23	1548.78	3341.66	9670.63	1245.36	3377.29	42181.7	10433.8	12052.9	12891.6	13641.3	21253.1	1028.77	12645.9	0.365456	-1.45223	0.0212162	0.139	0.742647	1.96463	down	POS
128	Com_997_pos	(9cis)-Retinal	14.004	25563.6	16598.6	15052.4	9167.49	12683.6	13120.1	27229.9	16715.4	14414.8	17694	15447.8	98027.5	27556.8	24007.4	24938.8	17920	19504.7	11555.8	20713.7	33401.3	70525.6	97294	17508.5	219795	37230.3	17469.8	15153.9	24051.8	15438.6	137697	19107.6	316090	21954.9	0.365144	-1.45346	0.0416887	0.194	0.683824	1.81045	down	POS
129	Com_8598_neg	IG3GV1WE4R	11.266	1302.24	877.047	1152.79	643.242	1169.2	1193.35	748.684	1020.59	808.789	941.637	724.868	828.486	799.613	1508.49	1134.01	997.094	1542.48	872.46	3094.89	1188.43	2343.57	1774.15	1309.86	689.833	4080.79	4675.84	1236.04	727.512	938.173	15915.8	1660.39	2042.61	2185.03	0.363905	-1.45837	0.00403878	0.059	0.801471	1.70465	down	NEG
130	Com_1782_pos	Zuclopenthixol decanoate	9.534	2290.22	1333.36	883.212	3274.63	4901.27	3562.02	3546.95	3768.66	3730.81	4104.79	4427.87	4019.57	4940.9	4287.26	3924.99	3283	6215.1	6264.58	4058.39	6517.81	15092.8	4529.21	7282.64	53758.2	6948.28	4703.07	4905.38	4234.97	5123.05	10562	9599.86	8684.12	7409.79	0.360463	-1.47208	0.000158377	0.00501	0.948529	2.26527	down	POS
131	Com_269_pos	UROBILIN, (-)-	12.339	109100	6621.04	4248.31	27080.6	23654.3	3679.96	3550.09	4542.62	9632.4	7714.83	109551	4003.96	10090.4	13450.5	7374.43	20519.3	31786.1	5411.7	434346	5661.27	42484.7	54391.2	56100.1	75849.1	78013	205565	3487.66	31452.3	41539.6	3695.1	19564.9	12096	20925.5	0.345354	-1.53385	0.039795	0.191	0.694853	2.32406	down	POS
132	Com_15170_pos	13(2)-carboxypyropheophorbide a	8.777	1090.19	776.77	462.004	1882.09	1551.29	1136.68	1175.9	1224.4	1455.66	1665.33	1086.04	1267.28	1226.68	1326.03	935.724	1336.96	3840.96	2693.82	27314.9	1469.49	882.542	1017.36	1150.29	703.085	1261.4	3171.81	2766.18	2359.23	2787.03	2477.62	3132.29	850.307	2725.16	0.34361	-1.54116	0.0136774	0.109	0.720588	1.52681	down	POS
133	Com_61_neg	Oleoyl-L-α-lysophosphatidic acid	14.355	35799	35781.8	51492.8	35348.8	160837	47121.5	227872	120616	132245	12079.5	130119	152213	104171	126464	167903	80937.5	73005	56006.2	115302	94324.4	334527	253360	141092	2.21407e+06	368496	71363.6	72591	77361	116207	493035	109348	463847	64098.6	0.336518	-1.57124	0.0324508	0.222	0.643382	1.8185	down	NEG
134	Com_9861_pos	Dehydrocholic acid	12.939	3734.14	901.916	4945.53	1995.48	12884.8	2228.04	3665.25	2819.29	2407.12	2825.86	2036.23	1642.93	1550.62	2605.91	9025.4	2360.83	1255.13	10457.8	4732.64	4080.7	75733	14515.8	14265	3652.69	3118.9	9590.44	1755.16	4499.53	8026.26	19298.9	6788.94	4592.8	1685.62	0.325612	-1.61877	0.014436	0.112	0.746324	1.94921	down	POS
135	Com_15573_pos	2-Methylaminoadenosine	11.274	1880.64	1106.06	1096.62	2920.4	2059.96	5620.59	1980.97	9783.11	2327.98	829.935	1678.19	5658.74	1341.01	16319.4	1668.79	5805.12	8676.04	2988.66	3151.48	3823.58	13711.6	12198.7	14046.1	4736.49	7306.68	25889.5	3272.03	9401.35	21533.8	6109.15	32451	8996.59	26650	0.321833	-1.63561	0.000147656	0.00478	0.860294	3.15312	down	POS
136	Com_4646_pos	4-Hydroxyprolylleucine	8.801	17829.2	23009.8	5092.02	35665.5	5771.02	8258.37	3884.65	4224.5	5676.76	15586.2	4918.38	6066.44	7182.62	12472.1	20186.6	12469.5	10009.2	45548	8380.88	70355	24844	19791.8	11018.5	7493.68	48031.3	10420.4	26070	11828.3	253587	14785.3	21725.8	7987.44	47477.5	0.312913	-1.67617	0.00649405	0.0643	0.768382	2.11508	down	POS
137	Com_6532_neg	3,4,15-Triacetoxy-12,13-epoxytrichothec-9-en-8-yl 3-methylbutanoate	10.486	1308.15	581.091	3130.71	628.891	673.012	907.922	538.49	939.081	1086.96	510.34	1349.83	515.816	536.734	847.693	1913.85	749.945	914.422	2262.82	863.873	411.617	1396.48	1236.57	26107.9	832.16	4401.33	1528.76	577.522	1010.85	1943.51	4876.52	1108.25	4045.14	1701.14	0.31207	-1.68006	0.0224038	0.18	0.742647	1.71696	down	NEG
138	Com_11043_pos	N-Phenyl-1-naphthalenamine	13.389	1207.66	1031.85	1159.27	5578.54	1030.33	3055.63	1258.11	5593.07	1649.58	1274.44	1578.09	1297.89	2618.97	934.546	1370.31	897.104	5182.77	2600.34	1443.75	3041.22	3551.67	2601.3	54467	1423.76	5136.6	2815.18	2973.71	3633.86	4515.45	4953.08	3227.17	1879.82	7182.75	0.30287	-1.72323	0.00185487	0.0307	0.827206	2.13541	down	POS
139	Com_6583_pos	Nanchangmycin	11.243	1226.82	1188.63	1327.43	1167	1058.25	1263.14	1237.2	2368.38	1141.59	1169.46	1352.94	1131.97	1216.32	1231.29	1602.51	1164.51	1556.46	1354.97	3598.58	2096.79	2192.66	1658.09	3782.36	1654.88	1539.11	1996.2	1489.62	1783.22	42198.8	1173.76	1552.65	2210.1	1464.02	0.302179	-1.72652	0.0152823	0.116	0.893382	1.39036	down	POS
140	Com_15524_pos	1-Hexanoyl-sn-glycero-3-phosphocholine	8.536	691.159	645.611	577.279	1175.28	1354.76	885.676	1308.23	968.686	930.874	701.952	813.663	831.772	763.035	979.57	771.437	1011.22	2187.14	2804.9	2193.43	881.485	776.095	854.27	785.199	738.135	813.72	1693.79	1740.52	1804.97	1664.13	1262.76	2057.44	27624	1610.02	0.297344	-1.74979	0.00991418	0.087	0.783088	1.60858	down	POS
141	Com_7784_neg	Omacetaxine mepesuccinate	9.941	1955.91	666.824	1578.16	859.571	1946.96	648.732	1212.16	949.624	1783.16	1889.34	783.717	656.92	895.799	1667.26	1804.22	1420.52	1882.55	3183.72	8900.17	546.298	5589.26	19524.3	6763.43	876.393	2241.86	9203.96	901.502	908.015	1354.79	9030.22	945.792	1333.8	878.026	0.297226	-1.75037	0.0200732	0.171	0.680147	1.90376	down	NEG
142	Com_5509_pos	13-Hydroxykaur-16-en-18-oic acid	12.637	5677.52	4198.64	4390.8	3535.42	4457.42	4581.27	4398.14	5965.92	4628.57	3140.56	3857.56	16430	4334.32	3391.99	6261.96	3306.92	4201.73	6440.11	4732.31	7143.32	22515.7	19354.2	3554.24	58152.3	21879.6	3562.59	3604.5	3709.51	3907.11	37098.2	3245.32	104273	3388.08	0.282264	-1.82488	0.0411442	0.193	0.617647	1.86755	down	POS
143	Com_6136_pos	8-Methyl-8-azabicyclo[3.2.1]octan-3-ol	8.808	10284.1	7341.29	5239.02	7918.26	8511.64	8889.62	7501.74	9037.06	7084.18	8058.4	11873.2	6307.8	6830.63	7555.82	9168.11	10532.7	37560.6	103361	13080.8	6591.75	7399.95	7019.86	7651.09	4469.48	9805.28	12733.4	156071	10316.9	9716.75	95675.4	12121.2	6218.59	8577.14	0.276161	-1.85642	0.0393806	0.191	0.661765	1.5051	down	POS
144	Com_19456_pos	2,3,-DIHYDROXYBENZOYLSERINE	11.726	3771.71	1336.63	1060.56	939.885	4391.43	1008.35	3254.04	1985.44	1195.96	856.393	1294.23	819.508	840.669	993.748	2305.44	812.555	3484.24	2215.52	10316.7	14724.4	12528.3	4998.54	11088.3	7739.28	12309	2634.46	1851.44	2789.83	1275.83	2090.11	2032.12	9495.61	2519.59	0.274232	-1.86653	5.43654e-05	0.00233	0.871324	3.04326	down	POS
145	Com_15943_pos	Methional	8.659	2087.99	3361.98	3658.41	1606.87	3485.87	5536.6	4035.75	8157.91	2356.28	1755.75	3706.44	2082.71	1634.97	2038.77	9447.44	2365.9	15638.4	7995.51	15819.4	22651.5	15572.2	10133.8	24124.2	6490.19	11497.9	16926.5	4223.63	17254.5	8836.36	8910.46	13043.6	13141	16783	0.265899	-1.91105	8.97863e-09	1.31e-05	0.966912	3.51679	down	POS
146	Com_18825_pos	Threonylserine	11.258	802.732	1558.43	1335.88	827.191	654.99	1050.6	1349.57	951.944	1365.86	1532.57	1354.46	1338.02	925.851	805.653	1485.59	838.39	1018.42	3379.63	2350.47	1512.14	17343.3	1084.92	1707.22	1713.83	7840.05	912.282	8012.58	1940.57	11789.6	6803.34	1408.43	1797.45	6288.81	0.251145	-1.99341	0.000500475	0.0126	0.878676	2.48995	down	POS
147	Com_8585_pos	methyprylon	9.809	2652.07	2589.09	1860.51	2065.4	2231.09	1941.32	2112.39	2093.35	2003.79	1788.29	2654.39	2055.87	1995.54	2114.44	1988.35	1995.72	14363.8	26746.7	2381.25	2556.34	2331.29	2357.88	1877.07	1757.62	2359.53	2763.91	75519.9	3025.12	2744	22178.9	2928.7	2029.16	2562.92	0.212779	-2.23257	0.020379	0.135	0.790441	1.79394	down	POS
148	Com_18286_pos	(+)-Fluprostenol	8.617	433.561	336.96	216.676	6846.95	923.654	2858.24	503.774	2904.08	592.198	435.757	428.446	748.948	481.286	912.204	435.886	668.259	14080.2	4753.82	6497.64	573.82	436.942	505.819	459.023	407.815	474.854	9474.77	11896.1	10203.4	6887.16	3158.68	18777.3	543.598	13078.7	0.205067	-2.28583	0.00695851	0.0649	0.738971	3.21872	down	POS
149	Com_7604_pos	O-Acetylcypholophine	10.065	2469.24	1581.64	1032.02	6825.26	9110.41	12989.1	2238.02	1683.23	3340.06	2262.07	2016.75	2950.04	1604.56	2614.86	4462.32	5871.25	2946.3	110141	2180.71	4385.65	1427.17	3519.68	1803.8	1600.74	1338.11	30584.7	16193.2	39663.9	20533.2	33431	53814.1	1854.8	20153.4	0.193857	-2.36693	0.0289062	0.165	0.647059	2.36704	down	POS
150	Com_14544_pos	N-Acetyl-L-leucine	7.608	1260.13	975.164	1118.11	1167.29	1005.69	1617.46	1313.07	1090.86	759.838	814.618	1097.87	810.016	786.979	1142.91	1014.82	1018.23	12617.5	23991.7	1736.95	893.451	1092.06	1457.27	1310.36	1037.81	1076.13	1219.2	35558.3	1451.84	980.402	15558.5	1323.65	1210.24	1330.47	0.173865	-2.52396	0.0166284	0.119	0.786765	2.07525	down	POS
151	Com_3270_pos	cuscohygrine	12.092	5022.45	4215.17	4955.72	4803.52	4057.71	3748.62	6151.37	4960.65	3346.67	3362.83	5058.51	4351.82	2937.3	3956.38	3561.53	4012.26	17635.6	6639.69	9267.49	7192.79	9222.33	4350.99	6059.25	5320.22	4409.18	4716.15	7358.72	5800.02	5027.84	380323	7360.74	3609.95	7541.48	0.147984	-2.75648	0.0201268	0.136	0.867647	1.68712	down	POS
152	Com_2048_neg	13-deoxytedanolide	10.98	4180.42	942.783	3941.65	559.394	5305.18	5001.36	9355.46	5472.69	287.105	8614.03	3143.51	355.822	76600.2	320.63	3518.1	248.774	330.006	37533.9	301414	35155.8	238876	26896.2	107829	245.683	56337.5	101529	239.42	29385.8	20959.9	8008.42	2898.79	17041.4	9104.75	0.136687	-2.87105	0.0105822	0.111	0.753676	4.80319	down	NEG
153	Com_1482_pos	Pivagabine	8.819	27150.5	16762.7	12594.1	20690.1	14472.1	21737.6	18408	30063.3	19463.2	17483.3	30922.9	19982.6	19087	19035.3	26982.6	29097.6	280241	494784	30302.8	15930.8	20937.6	28358.5	22624.8	11013.3	26215.9	34421.2	1.26284e+06	35985.5	36306.1	286506	45234	20699.1	27718.7	0.136348	-2.87463	0.0153759	0.115	0.783088	2.26465	down	POS
154	Com_5094_neg	iso-Quercitrin 6-acetate	9.081	175.427	123.612	206.835	254.17	420.987	197.855	235.967	252.4	255.48	177.732	202.409	253.797	223.094	240.746	220.904	258.445	20284.3	3770.36	235.35	2140.76	223.189	231.752	243.439	183.441	195.015	216.214	213.052	298.035	185.928	341.307	1401.25	300.598	264.498	0.12793	-2.96657	0.0450247	0.266	0.658088	2.1255	down	NEG
155	Com_16846_pos	Schisantherin A	8.553	265.316	213.087	187.948	3981.53	1248.9	4050.01	295.726	4010.98	349.103	1179.95	397.034	320.893	427.495	1261.03	297.617	679.598	19946.5	22149	22217.9	1181.37	298.242	328.436	301.832	284.769	309.855	11891.5	15538	16497.8	13439.4	5161.21	15220.2	321.492	15229.4	0.127024	-2.97683	0.0067522	0.0647	0.738971	4.02259	down	POS
156	Com_3083_pos	5-hydroxyflecainide	10.49	5083.81	5759.68	2312.13	7395.56	1837.92	2009.29	2226.62	2225.55	3136.49	4400.73	2869.94	2401.79	3911.17	5381.86	2715.02	7716.18	4793.78	5318.64	4908.61	3107.93	48484.5	7180.04	7908.66	399639	5255.75	3890.77	3314.73	2970.34	4205.77	4810.3	3657.19	16136.4	8457.91	0.122126	-3.03356	0.0231604	0.146	0.75	2.23066	down	POS
157	Com_8161_pos	2-Mercaptobenzothiazole	11.211	1736.72	9354.76	770.081	660.951	5421.68	2814.69	4914.42	14222.1	5398.46	1275.32	6277.47	1241.21	1825.77	793.022	7624.5	2529.38	38519.9	17254.5	59375	97170.7	86847.5	34360.7	58447.8	53901.7	35316.8	21548.6	15795.4	20880.8	8077.11	7452.11	17590	30387.2	18663.8	0.114286	-3.12927	2.03193e-08	9.86e-06	0.981618	5.98714	down	POS
158	Com_4282_pos	Adefovir dipivoxil	8.802	3469.27	2459.34	360.182	95933.4	8356	17166.7	3698.84	43749.5	9712.52	5062.35	2049.78	6046.98	9026.94	10828.1	6348.43	8253.02	251913	155124	219722	15412.6	2024.68	3188.01	7059.81	1020.74	6526.15	250742	238143	181435	247365	69432.9	283729	6067.22	233317	0.113733	-3.13627	0.00489734	0.0544	0.735294	4.54954	down	POS
159	Com_4021_neg	2-Oxo-3-(3-pyridinyl)-2H-chromen-7-yl acetate	12.18	575.053	521.203	2126.84	545.767	636.36	457.455	736.126	676.906	583.698	651.684	594.432	909.876	642.613	680.247	852.807	582.711	729.446	1769.46	887.767	560.499	628.024	1488.81	72322.3	2683.91	1062.16	1042.01	566.341	748.686	777.517	1317.92	640.337	23316.4	1494.36	0.111657	-3.16285	0.0274491	0.194	0.775735	2.07716	down	NEG
160	Com_2728_pos	Carmustine	11.209	9542.92	47640.8	1057.22	786.178	26385.5	9992.11	27688	71537.5	23852.3	3676.13	28912.5	5306.88	10073.7	4361.68	29996.6	8946.93	204160	83084.1	314289	450000	432186	179259	320322	259135	190008	118864	88216.5	111619	38981.8	30729.3	91021.7	169112	95182	0.103621	-3.27062	2.92006e-07	6.07e-05	0.985294	6.7564	down	POS

## Sheet: Supplementary Table 3
Supplementary Table 3. Serum metabolites identified between the Un group and T0 group (FC > 2.0, VIP > 1.0 and P < 0.05).
No.	ID	Name_des	RT [min]	Un_1	Un_10	Un_11	Un_12	Un_13	Un_14	Un_15	Un_2	Un_3	Un_4	Un_5	Un_6	Un_7	Un_8	Un_9	T0_1	T0_-10	T0_11	T0_12	T0_13	T0_14	T0_15	T0_16	T0_17	T0_2	T0_3	T0_4	T0_5	T0_6	T0_7	T0_8	T0_9	fold change (FC)	log2FC	Pvalue	FDR	ROC	VIP	Up.Down	Source
1	Com_5892_neg	alonimid	12.731	3693.72	404.223	560.085	575.626	404.474	492.925	408.37	21960.1	338.605	3348.5	311.221	366.5	7163.9	429.894	32314.5	437.766	346.268	502.781	311.301	910.573	405.319	331.093	342.178	430.112	434.721	294.769	437.221	255.499	511.564	353.847	311.686	456.728	11.6599	3.54349	0.0214324	0.122	0.705882	2.03571	up	NEG
2	Com_2984_pos	Guaiacol	8.228	130394	256812	205059	219927	470843	55927.5	96586.7	209052	180672	183073	146173	226690	187122	163044	197404	16716.2	24438.2	24649.2	19621.4	18266.6	18535.3	14254.2	18283.8	18199.8	17148.6	24556.3	28635.7	17475.1	17277.8	23353.7	14859.1	17976	9.93063	3.31189	1.35098e-12	5.96e-11	1	4.09065	up	POS
3	Com_6190_neg	Aloin B	8.462	208.058	214.435	191.289	437.082	185.074	266.058	5735.43	289.603	3582.45	8347.1	24874.2	193.594	7129.36	1053.12	183.874	270.569	1204.76	537.208	161.956	195.012	229.993	193.488	172.632	167.547	1470.71	209.815	264.8	185.561	288.954	219.179	217.841	178.641	9.7173	3.28055	0.0328345	0.158	0.682353	2.0399	up	NEG
4	Com_1247_neg	Sunitinib	12.469	9620.92	128605	31943.1	728573	7251.5	21370.3	12969.3	32176.2	13959.1	28992.8	74184.1	7539.78	570393	4866.46	7327.71	4422.86	17375.8	40142.7	14129	14026.4	1967.85	7818.97	7519.92	3973.55	7462.59	5605.85	93028.7	1793.39	25533	11271.6	12230.6	28446	6.41533	2.68152	0.0403585	0.183	0.682353	1.92767	up	NEG
5	Com_645_neg	1,3-Dihydroxy-2-propanyl 22-methyltetracosanoate	14.053	876087	667761	771434	1.76076e+06	1.23571e+06	843320	1.09494e+06	1.52362e+06	744165	990849	546154	1.07862e+06	1.43587e+06	972281	581203	320753	188850	212139	162111	105453	92723.6	74458.6	55210.6	158348	160133	153417	304158	76880	152368	109338	147288	263000	6.26287	2.64682	3.40973e-13	2.67e-11	1	3.47435	up	NEG
6	Com_1135_neg	Thiolutin	1.304	140416	694505	297382	443579	321769	336521	262826	840775	97439.6	159362	478963	253341	433745	313981	79639.5	25749.8	80518.6	302962	13489.7	5483.41	6293.67	6013.12	4893.96	5407.47	10063.4	34220.2	163419	22587	7785.57	110566	5385.88	208508	5.76454	2.52721	1.11331e-06	2.74e-05	0.929412	4.72983	up	NEG
7	Com_12487_pos	benzquinamide	9.906	2790.28	11103.9	10156.6	1358.36	6736.82	12270.4	2783.46	2096.53	6120.1	2095.28	24197.5	996.087	2074.28	1096.76	1942.61	1134.45	1419	1161.61	884.827	811.385	1049.32	1724.19	957.29	955.341	943.839	931.075	891.778	938.264	1150.99	1285.38	1048.04	1028.65	5.43412	2.44205	0.000235443	0.00185	0.933333	2.28109	up	POS
8	Com_11928_pos	Clostebol	14.054	43541.9	2068.38	1626.95	19660.9	1529.82	1990.63	1884.38	10905.7	1289.41	8118.08	2054.94	2013.86	22487.4	1579.19	7888.08	1578.22	1801.07	2156.35	1711.68	1714.98	1480.92	1166.61	1603.27	1417.72	1303.58	1408.18	1649.38	1373.27	1873.56	1746.52	1890.91	1293.03	5.36605	2.42386	0.00637804	0.027	0.807843	1.79497	up	POS
9	Com_384_neg	Cholic acid	12.513	208282	162143	2.54384e+06	96301.3	243443	476557	95074.1	59737.8	72739.2	328906	402950	35726	29164.7	113737	603752	27501.9	15565.7	91721.1	66973.4	61539.5	87474.3	214654	156275	89255.5	57862.5	42503.4	44867.8	26781.9	31014.2	59931.9	28344.9	54413.4	5.3619	2.42274	0.00308708	0.0289	0.819608	2.16748	up	NEG
10	Com_565_neg	Vitamin C	1.268	165517	1.8063e+06	272992	785131	348973	769962	225388	1.19854e+06	68410.6	188218	592359	453506	405753	359491	65883.9	23496.4	116839	429880	41575.1	35460.8	19061.1	28741	20459.4	12951.6	56505.2	26793.9	194371	26009.7	27463	93676	298784	345467	4.85885	2.28062	2.12866e-05	0.000408	0.886275	3.37434	up	NEG
11	Com_2460_neg	DCEBIO	1.305	49137.3	131199	70082.5	147383	98533.4	100262	51875.8	148218	19769.3	35180.9	144649	48006.4	79662.4	98011.3	17561.6	8082.24	20188.8	84450.2	5667.25	5011.57	5752.11	5495.7	4472.44	4694.87	5565.97	12146.9	30060.1	7276.85	7115.64	22830.8	4922.43	63845.4	4.72077	2.23902	4.12412e-07	1.15e-05	0.921569	3.46113	up	NEG
12	Com_16400_pos	DEXAMETHASONE TEBUTATE	9.184	14089.2	5077.89	5950.3	12403	5452.8	5381.72	8610.41	15939.9	5845.96	12324.3	8289.08	7094.19	10536	5348.88	12144.7	1775.49	2034.96	1384.8	2059.52	1496.36	3217.95	2872.46	1430.76	1508.78	1541.79	2150.94	1717.15	1799.11	2239.28	1703.63	2609.31	1489.28	4.61438	2.20614	1.44918e-11	4.91e-10	1	2.72746	up	POS
13	Com_1620_pos	19(R)-HETE	12.967	9639.32	168431	215739	176929	400405	948198	22978.2	852584	42288.7	46863	25916.1	48604	111016	917916	15099.1	6813.45	18573.9	13826.4	9622.65	9533.41	5230.09	4482.13	15955.9	357188	14851.1	231457	13651.5	7044.35	16913	9839	150274	139346	4.42737	2.14645	0.00414502	0.0197	0.811765	2.95869	up	POS
14	Com_558_neg	Maleic acid	1.275	113964	1.83542e+06	293740	786234	262555	775700	233997	1.21236e+06	86506.8	208011	616376	460115	409711	373206	71609.9	27123	108754	303132	48113.2	113238	49629.5	33378.9	51876.9	25547	53687.5	28144.5	198237	23585.3	66878.7	96402.6	428805	349469	4.3726	2.12849	6.76712e-05	0.00112	0.87451	2.84867	up	NEG
15	Com_8876_pos	Seratrodast	9.042	2220.05	13449.5	19687.5	1840.21	13715.5	20586.5	2158.8	2071.28	9535.81	4124.33	28990.9	1795.3	2331.02	1539.59	1799.57	1866.96	2163.68	1504.27	1567.6	1388.45	1491.3	1698.99	1641.02	1545.67	1619.83	1644.28	1592.45	1455.3	2259.8	2029.76	6967.6	1557.95	4.19549	2.06884	0.00421687	0.02	0.85098	1.79338	up	POS
16	Com_2536_neg	3β-Androstanediol	14.216	110449	147207	118768	192461	121654	191177	190438	201244	128543	161905	117807	116608	159174	111918	133615	18888.6	29347.2	29103	19582.6	25003.2	46993.3	22250.6	30288.8	38765.5	27904.7	32270.6	55045.6	39614.9	69720.9	49698.6	33030.8	30803.9	4.17289	2.06105	5.57885e-14	6.87e-12	1	2.72394	up	NEG
17	Com_9464_pos	VV4325500	12.606	67435.4	1901.6	5640.44	51387.3	9316.84	7774.75	19342.1	6803.54	30938.4	17108.3	3775.17	13622.9	13996.5	11504	9168.13	4971.94	2160.52	3946.81	4403.9	2580.63	2276.14	7177.5	9311.14	1866.45	2441.18	4797.99	3178.83	1733.47	2137.68	6100.49	5408.99	9346.19	4.13974	2.04954	0.000390861	0.00283	0.858824	2.14172	up	POS
18	Com_2728_neg	Jasmonic acid	11.735	130849	3162.05	14029.3	109818	10741.2	5685.94	17677.5	17392.3	52901.1	22448.3	9443.33	26160.6	27498.5	11610	8283.54	7197.42	6297.87	5782.8	9383.74	6039.39	4930.1	7429.98	15640.1	4479.17	2258.71	6877.81	10755.5	1139.86	5306.84	11682	4905.02	18689	4.11553	2.04108	0.00213289	0.0214	0.819608	1.95999	up	NEG
19	Com_2572_pos	10,17-Dimethylgona-4,13(17)-dien-3-one	12.954	15740.6	66837.1	110477	84511.2	300465	494699	18984.2	431844	41403	37587	24430.4	31121.1	67548.3	513982	12527.6	6098.02	14571.5	15594.1	12388.9	7678.64	4341.87	3884.52	11970.7	175119	29759.5	123553	7144.87	5152	10470.3	10430	68673.9	120387	4.06947	2.02484	0.00271495	0.0141	0.811765	2.67209	up	POS
20	Com_4717_neg	Tributyl citrate acetate	12.386	1588.27	24978.9	2615.92	32260.5	883.556	2534.49	2372.49	2844.31	2700.84	4877.77	15024.5	2060.33	61441.7	1762.9	930.243	764.779	2274.61	4974.16	2489.5	1443.54	426.512	1145.72	1265.53	913.926	1644.62	1288.27	14951.4	524.652	2751.02	2663.5	1481.13	3704.64	4.02752	2.00989	0.0374352	0.174	0.709804	1.6706	up	NEG
21	Com_10461_pos	Cephabacin F3	14.918	21187.3	14441.8	16812	18602.2	20558.6	17484.5	20646.5	27513.1	19827.9	11890	24506	8831.77	17580.9	16053.9	20696.4	7296.64	4746.17	2493.22	8422.65	4225.84	3168.42	5541.17	4400.55	4267.08	4022.11	9229.95	2768.76	3765.55	2189.33	2624.59	3439.83	5266.76	4.02623	2.00943	3.04058e-12	1.14e-10	0.996078	2.65238	up	POS
22	Com_4663_pos	RO-32-2175	11.202	69448.8	41620.2	49958.1	68541	80590.9	80078.1	75746.1	61082.3	134081	37802.1	104760	37983.4	59218.6	76364.6	53499.6	12288.8	10054.4	1489	3919.63	7816.37	35541.4	60345.4	52929.5	5120.59	8805.36	6165.66	5567.23	5892.86	6540.56	6945.05	50379.8	10414.5	4.02532	2.0091	7.31801e-07	1.02e-05	0.945098	3.41134	up	POS
23	Com_7908_pos	Perphenazine enantate	8.24	2719.76	15348.5	20698.3	2433.07	13301.1	15167.5	1469.83	3952.48	11754.9	5333.23	30010.8	1825.1	5347.05	927.381	1698.04	1124.2	999.998	1154.32	1133.95	2123.67	3203.28	2678.35	2572.28	2209.53	690.553	731.995	759.087	751.791	1417.85	879.658	13935.2	929.54	4.01084	2.0039	0.000888874	0.00558	0.839216	2.35127	up	POS
24	Com_4767_pos	Pyrinoline	10.753	65793	41861.2	53911	65015.4	76788.2	79011.8	71275.2	69969.7	150030	33919.9	101012	41975.5	50625.4	67663.7	52018.5	13627.6	12109.6	3432.9	4719.28	7200.51	40577.6	47967.1	54687.8	4107.68	10229.7	6932.56	6540.2	6544.73	8884.97	6840.41	46085	12120.1	3.95405	1.98333	2.88987e-07	4.48e-06	0.94902	3.17584	up	POS
25	Com_3561_pos	Pheophorbide A	11.132	113166	76563	85885	117352	132782	152717	135251	109164	248722	61696.1	168557	54682.7	89002.6	104902	101261	18283.5	17626.4	4374.77	7489.2	11039.5	66800.3	100369	92579.2	6654.19	15709.1	12483.1	9710.18	15460.1	12982.9	11073.4	81546.7	18515.9	3.94922	1.98157	4.77686e-07	6.96e-06	0.941176	3.27917	up	POS
26	Com_12169_pos	Roxatidine	13.954	33127.9	3751.55	3011.83	61619.3	2863.32	3448.08	2934.96	6218.7	2393.71	7701.48	3137.74	2880.21	12659.2	2816.56	9873.63	2458.69	2468.3	3435.82	2706.21	3096.88	2612.54	3293.76	2368.68	2385.47	2570.63	2256.35	3093.66	2200.25	2908.06	2933.91	2598.56	2404.27	3.92128	1.97132	0.00961376	0.0375	0.839216	1.4068	up	POS
27	Com_3847_pos	Desmethylsildenafil	10.874	93352.1	66026.6	70221.7	93150.6	106058	115004	94597.6	89035	202401	48463.8	139970	58443.9	84085.3	90461	77073.7	16529.2	16334.9	4685.93	7876.13	10239.3	57817.9	65972	72764.5	7506.68	11924.1	10065.6	10850.2	12221.8	11289.4	11250.2	70512.9	15520.4	3.91616	1.96944	1.82628e-07	3.06e-06	0.956863	3.12467	up	POS
28	Com_12677_pos	Cinobufagin	9.575	1172.72	7584.34	9853.15	1252.78	9230.09	11306.4	1222.86	1345.38	3784.33	1298.26	15439	1208.02	1017.63	1030.16	1129.23	1069.43	1208.77	1542.93	986.652	855.574	1075.72	865.759	957.169	888.998	842.059	922.469	893.44	896.393	1259.6	1152.34	2668.11	1706.36	3.88668	1.95854	0.00732662	0.03	0.819608	1.59902	up	POS
29	Com_2704_pos	2,3,4,5,6-Pentahydroxy-N-(2-hydroxyethyl)hexanamide	8.054	104053	110324	127770	96829	138134	183743	92313.9	127591	190974	84898.9	221930	65075.6	94485.3	64555.7	70436.7	22670.5	22731.5	3582.65	24569.6	18827.9	60382.5	86304.6	78477.3	9849.14	13197.9	15732	11903.6	10371.5	26481.3	17707.5	82174.2	13676.9	3.87461	1.95405	3.62237e-07	5.49e-06	0.960784	3.01663	up	POS
30	Com_4833_pos	Camobucol	9.517	182529	42915.3	105233	96114.4	78696.9	76487.9	184553	149657	131932	135727	192317	81146.8	130561	99572.6	130663	48026.9	50152.7	18538.4	29493.9	21395.9	52926.2	50705.6	13104.1	25634.5	30463.8	25199.3	17721.2	25085.7	38843.7	30982.4	29481.1	31037.3	3.82433	1.93521	2.2233e-10	6.35e-09	0.984314	2.46915	up	POS
31	Com_869_pos	ethylestrenol	13.542	7476.29	301865	286251	1.26464e+06	891003	1.14816e+06	84529.3	470483	76384.7	71028.1	103751	87017.8	193182	445365	149141	265321	46191.7	28100.8	12886.7	230257	14892.5	8656.14	312285	270425	36413.7	70754.2	19140.8	20646.2	71465.5	10133.2	208628	53888.1	3.76428	1.91238	0.00651284	0.0273	0.784314	2.47103	up	POS
32	Com_8243_neg	Dulciol C	12.388	331.369	7073.46	818.63	8413.92	440.699	1119.17	711.353	792.234	732.355	1375.82	3907.27	624.238	15283.1	434.141	314.582	399.851	694.526	828.859	920.755	447.532	335.817	477.318	347.462	620.753	424.333	323.915	3789.86	297.031	954.319	648.736	470.754	848.907	3.74273	1.90409	0.0499919	0.209	0.678431	1.37557	up	NEG
33	Com_4246_pos	Brevetoxin B	10.727	143465	93854.4	132172	106211	118062	109660	128717	130274	166302	75014	222238	66840.5	97295.3	113924	107072	33304.5	35879.9	2313.46	24722.4	26208.6	42596.7	66780	44376.3	22792.8	32376.2	27099.5	25947.6	23165.9	47554.4	26499.5	48599.4	29397.8	3.66785	1.87493	2.02035e-07	3.27e-06	1	2.60666	up	POS
34	Com_7950_neg	Tipranavir	11.425	8590.5	446.942	1290.91	22965.7	1375.06	1989.58	4917.03	3483.52	4442.4	7658.41	1890.64	2602.45	12283.3	1782.57	2635.22	1756.55	396.151	4283.93	521.944	957.879	481.157	919.492	2587.51	1707.76	557.457	1210.72	871.375	314.349	1792.33	1413.57	1052.22	3717.6	3.61835	1.85533	0.00209129	0.0212	0.823529	1.99945	up	NEG
35	Com_21272_pos	Nigakilactone E	11.485	4941.8	3600.81	3512.15	4459.82	4296.64	6769.49	6547.74	3573.76	7060.97	1760.34	7096.72	2062.03	3820.43	5108.62	4239.02	683.246	778.688	1098.09	685.212	708.417	2869.55	3164.41	2299.09	697.216	801.59	682.092	814.295	817.699	1227.67	727.015	2547.24	1152.49	3.58694	1.84275	8.10902e-09	1.71e-07	0.968627	2.51842	up	POS
36	Com_17277_pos	amcinafal	10.79	8815.28	7219.74	9322.81	6981.69	7833.51	8691.14	8464.65	12080.2	14550.2	7248.98	15280.2	6635.42	8189.22	7785.67	7404.01	1813.62	2713.17	995.116	1015.37	2946.62	5872.15	7721.77	3545.31	1192.1	2003.23	1614.27	816.68	2266.38	1600.97	1358.3	4275.24	2145.02	3.52437	1.81736	2.14777e-08	4.11e-07	0.980392	2.61991	up	POS
37	Com_9852_pos	N-(4-Amino-1-carboxybutyl)glutamic acid	11.482	62785.7	915.631	9097.66	44002.9	3473.75	4411.82	12412	3792.53	6989.46	9150.17	3415.08	51058.9	16643.6	4888.81	9697.3	4305.02	7743.02	2000.81	8091.06	9644.54	6377.62	568.41	3045.14	2894.29	2293	4293.48	8608.02	722.023	4023.68	4181.39	1902.13	7513.49	3.51758	1.81458	0.0185698	0.06	0.74902	1.65996	up	POS
38	Com_4045_pos	DMBA	8.06	43737.7	47772.9	51915	35557	60542.3	51028.9	40066.9	50813.7	78843	34982.1	100552	27015.9	40617.3	26619.8	27799.5	10420.7	12140.6	1870.62	11664.1	10018.2	30320.7	42615.9	38884.4	4668.07	6258.39	7624.57	5238.95	4676.49	11225.3	8755.56	35256.7	5778.98	3.28828	1.71733	1.7863e-06	2.2e-05	0.92549	2.72284	up	POS
39	Com_12205_pos	beta-Aspartylaspartic acid	11.451	38143.3	3026.13	3011.42	9935.48	18126.3	4249.53	22150.6	7949.88	45635.4	26245.4	3442.98	6145.27	11760.4	9246.18	4787.35	3078.71	1191.31	3176.19	8549.3	847.806	2656.59	3236.57	11276.1	1571.48	3516.17	3263.38	2475.23	1737.95	1114.89	14000.7	1802.12	12263.7	3.19925	1.67773	0.00105535	0.0064	0.815686	2.1111	up	POS
40	Com_2866_pos	Americine	11.58	153822	99863.8	146714	110038	151061	166380	158434	134278	230195	124946	287044	95089.5	127912	112139	115280	54587.1	52474.9	4374.98	36608.2	32820.6	66585.6	86842.3	61549.8	37699.1	37018.7	38078.5	28940.4	35983.9	60630.5	35922	83673.8	45309.7	3.13889	1.65026	4.587e-07	6.75e-06	1	2.3	up	POS
41	Com_3490_pos	Tandutinib	11.584	111799	73196.4	107710	84542.1	110386	120262	114454	99933.3	165054	89890.9	207415	70538.1	91785.1	81761.7	85264.7	42068.1	40870.6	1285.65	27069.9	24153.8	49944.5	65744.5	46891.5	27950.7	28142.7	27331.9	20990.7	23291	44392.8	25274.5	62862.7	33255.9	3.09235	1.6287	1.3581e-05	0.000143	1	2.40319	up	POS
42	Com_3786_pos	17(S)-HETE	13.321	2209.55	56352	114887	31317.6	66237.2	143978	6598.22	144463	9905.48	17866.3	6240.65	20943.7	25586.5	233047	5692.3	4373.57	14402.8	5538.6	5042.85	5554.32	3509.23	3268.42	4496.46	71685.2	5729.11	69857.6	5110.78	2590.11	22020.6	3921.66	76929.6	27853	3.02325	1.5961	0.0294638	0.0858	0.745098	1.94743	up	POS
43	Com_12322_pos	Daclatasvir	13.878	15610.7	9901.53	9618.48	9881.16	9770.39	13464.1	14356.5	15988.2	10121.6	10754.1	18108.2	10688.3	12049.3	9826.9	14098.5	3564.43	5617.1	852.546	6918.88	4344.88	3896.24	4056.13	3128.5	3378.9	3667.72	3625.49	5468.93	3259.08	5630.03	4739.08	3502.59	3738.8	3.00915	1.58936	1.66191e-09	4.17e-08	1	2.11686	up	POS
44	Com_12966_pos	axitirome	9.565	13067.2	11708.4	16297.7	12906	15062.3	24837.6	21232.9	20139.3	32084.3	11863.8	36071.8	9422.81	17597.5	13544.7	17432.8	5962.22	6196.17	1485.13	3398.45	3466.06	8952.67	10679.1	12836.3	2874.19	4378.38	4610.46	2958.93	2831.9	6409.26	3468.76	15909.7	6832.25	2.99957	1.58475	3.32428e-07	5.09e-06	0.956863	2.24239	up	POS
45	Com_845_pos	reparixin	8.635	607825	472941	576756	410901	642507	792385	489718	706689	1.10702e+06	480710	1.18261e+06	385318	489847	457634	407714	180673	185453	7882.25	117084	95468.9	431983	449780	610812	83667.2	127442	134154	88533.4	74112.8	188442	127219	491926	112338	2.97655	1.57364	2.65992e-05	0.000271	0.905882	2.61663	up	POS
46	Com_2721_neg	Suvorexant	12.489	131453	115087	141814	196563	114185	131101	161483	188731	84246.9	135136	104255	113625	91877.9	110034	136748	58764.6	38131.2	58705.5	33303.7	38690.6	37368.7	41983.1	36028.7	35759.9	54430	38289.2	65709.4	32757.6	48007.9	51229.1	36848.8	40271.7	2.97098	1.57094	7.67716e-14	8.27e-12	1	2.00715	up	NEG
47	Com_3034_neg	DEHYDROASCORBIC ACID	1.302	26994.7	144982	48436.9	73378.1	54078.4	70664.4	40724.9	109846	14217.7	24008.9	83329.9	43844.5	61707.9	61237.7	21650.9	20225.7	18012.1	59731.8	15212.8	12091.6	10855	9795.37	7146.66	8757.93	21814.7	18087.4	40823.5	15206.8	14669.6	21756.4	8150.69	38982.9	2.919	1.54548	2.97354e-05	0.000534	0.894118	1.97775	up	NEG
48	Com_3137_neg	4-Ethyl-2-methoxyphenyl hydrogen sulfate	9.885	934.181	1471.76	10909.9	21419.5	10644.9	2783.97	19848.8	920.827	10227.1	32470.6	28468.6	2949.12	649.103	2921.45	9941.83	20937.6	4541.77	5510.16	165.201	2755.51	518.143	2078.57	2101.99	865.133	5966.33	363.364	1271.89	477.595	4424.51	662.736	8681.01	401.626	2.87471	1.52342	0.0193923	0.114	0.74902	2.17099	up	NEG
49	Com_4494_pos	Darapladib	14.565	61781.9	62821.6	54565.5	56331.6	48126.8	70731	56214.2	73532	85464.9	43706.3	108049	38393.5	46554.1	46736.8	50828.4	21870.6	25014	5623.47	23490.8	17229.9	35930.7	29573.5	25507	18572.8	13729.8	17638.6	11610.8	11135.5	30094.1	22049.3	33350.8	15280.6	2.86369	1.51788	9.83523e-09	2.05e-07	1	2.04121	up	POS
50	Com_3378_pos	Zicronapine	8.488	320601	69791.2	163920	158458	121306	124641	326309	256378	219986	206307	325433	142058	215081	178089	224659	104060	102171	150553	53779.4	31755.7	94381.1	89166.2	20227.6	44568.5	60788.3	62720.8	39811.5	66984.6	88203.6	72388.5	71398.2	57135.3	2.85935	1.51569	2.27566e-07	3.6e-06	0.956863	1.97706	up	POS
51	Com_6875_pos	dalvastatin	11.333	24953.2	22246.5	24567.4	18950.2	28045	30999.2	23057.8	25149.7	39012.8	18992.5	50952.6	10411	20870.4	16747.2	17811.9	10323.6	9972.03	1060.37	8449.12	7455.53	12211.5	18769.1	13034.7	6175.84	6141.71	6967.57	4051.7	5511.65	7651.16	6436.82	16015.2	7737.4	2.8552	1.51359	1.40721e-06	1.8e-05	0.976471	2.11308	up	POS
52	Com_9557_pos	Betamethasone dipropionate	10.279	29015.4	15216.6	22890.3	20902.4	26419	36769.5	26374.2	29822.9	73241.7	24413.3	44840.8	17035.9	25837.7	22697.8	23129.1	9907.24	8531.29	13189.1	8671.22	9621.16	12043.8	16796.3	7479.07	8974.9	8721.55	9234.04	12109.6	10048.3	10792	10195.5	9570.67	8801.32	2.84559	1.50873	1.74566e-08	3.48e-07	0.996078	1.81231	up	POS
53	Com_3860_pos	Aderbasib	9.566	120465	74636.4	90642.7	91869.9	104261	119453	112492	117353	172966	86911.7	198337	66134.7	93988.2	76609.5	84146.2	44103.6	40235.2	1776.46	27064.4	24060.6	60897	75225.4	65970.1	23927.1	25649.9	28972.7	20707.3	21267.5	44001.9	29826.9	83044.4	32920	2.80915	1.49013	2.2899e-05	0.000235	0.980392	2.27849	up	POS
54	Com_17881_pos	2-Methoxynaphthalene	10.608	4066.62	5168.06	4686.97	9260.73	2812.44	8607.54	4553.63	2710.49	8113.97	4395.17	3534.11	6704.53	2419.75	3031.49	9182.08	2328.95	1881.2	1434.93	1953.85	1983.27	2135.2	2216.49	1708.4	1584.44	1655.67	1471.88	2201.13	1558	1924.2	1880.88	1771.45	2461.36	2.79348	1.48206	9.44899e-07	1.27e-05	0.996078	1.72962	up	POS
55	Com_6952_pos	3-O-(alpha-L-olivosyl)oleandolide	12.394	5701.37	22629.7	45975.5	59684.5	78069.2	118466	11319.7	28843.2	13816	6464.89	7278.56	12997.2	20456.3	68173.2	24547.1	35116.3	7025.64	8854.65	6218.61	13888.3	6588.45	4968.22	15169.5	38369.9	6863.87	8531.13	8310.51	8657.74	11269.9	6578.99	18190.9	8579.22	2.78797	1.47922	0.00925419	0.0364	0.745098	1.48992	up	POS
56	Com_11739_pos	Saccharocin	14.438	13984	14912.9	15351.3	13744.1	19058.5	17249.8	19753.6	18242.9	16017.8	13804.7	18842.2	13166.8	15355.2	16582.2	12565.2	8268.41	5200.74	1903.33	5090.7	5571.13	10397.4	7583.34	5653.34	2329.75	7451.75	4621.94	2658.15	4741.68	6973.81	4991.24	9414.36	4365.22	2.78193	1.47609	1.75705e-08	3.46e-07	1	2.03731	up	POS
57	Com_490_neg	Hexyl 2-furoate	9.513	1.61792e+06	40844.4	88333	600801	251465	195665	725100	225388	404311	324830	80692.9	217560	252556	131078	145107	262898	28274.1	65643.4	140102	18696.9	56471.7	294271	540810	29959.9	38930.6	63485.9	44676.8	12105.8	39065.3	340892	53596.6	158329	2.74587	1.45726	0.00298387	0.0283	0.776471	2.11631	up	NEG
58	Com_2235_neg	doxercalciferol	13.875	77571.9	84093.1	57879	126373	70626.7	92958.1	148330	137387	63882.4	72657.3	60447.6	81817.1	205230	179434	31933.7	55599.8	37635.3	48628.4	32028.1	19833.7	48811.6	23063.7	29884.5	30223.7	29845.8	18892.9	44412.6	20102.8	65750.9	49242.2	30059	33695.8	2.73489	1.45148	1.65914e-06	3.87e-05	0.952941	1.7766	up	NEG
59	Com_14248_pos	Avermectin B1b	10.724	6082.15	8564.27	9613.77	6313.82	6955.56	6292.43	4473.79	6203.91	9541.97	3618.32	11134.4	3037.19	4845.11	6462.69	4620.58	2579.9	2451.82	2140.85	2959.96	1787.09	3625.97	2882.85	2687.45	1368.62	3145.5	1359.78	3589.57	1590.41	2145.77	1250.26	2441.64	2739.09	2.71912	1.44314	1.12693e-08	2.31e-07	0.984314	1.81841	up	POS
60	Com_8503_pos	Ixazomib citrate	14.45	29442.9	28593.5	22052	28098.8	29960	33761.8	36163.7	39732.4	25440.4	24380.7	38267.2	28040.2	35197.5	18839.3	37334.6	10056.3	12718.8	4043.1	10656	11605.4	17116.7	15102.1	9514.02	6842.95	9841.71	14377.5	9034.28	6327.73	13358.1	11717.7	16745.1	15246	2.6557	1.40909	7.7339e-10	2.05e-08	1	1.86851	up	POS
61	Com_2496_pos	pyropheophorbide a	9.962	123479	96058.8	144436	98190.8	146404	155861	111964	149268	202772	100229	239989	83447.1	93165.2	113656	88625.6	25273.5	19717	1287.38	25730.7	33074.4	107062	169222	179764	10320.8	15539.9	15298.4	8904.99	10376.3	18623.9	11570	171985	12050.1	2.64084	1.401	6.28314e-05	0.000586	0.823529	3.11362	up	POS
62	Com_457_neg	Paradol	12.166	57615	48811.9	56586.7	103397	78672	57332.6	73455.7	104235	50876.7	62099.1	44842.9	66354.4	69828.5	52193.9	43705.7	38961.1	31486.5	41194	22628.1	29374.6	25139	17260	16942.7	21384.4	17427.2	19344	34965.3	16201.8	27299.5	19512.6	19085	18349.9	2.63912	1.40006	1.0416e-10	5.28e-09	1	1.81593	up	NEG
63	Com_18814_pos	alpha-Glutamyl-4-hydroxyproline	11.74	4169.25	7574.2	10208.2	4362.56	2693.27	8249.07	16140.2	3256.97	9084.48	8767.5	12505.8	3549.57	13229.1	7253.79	2526.68	1253.52	2344.08	2138.19	2588.72	6201.71	1169.38	2403.25	2198.28	3419.35	7126.01	1697.31	3021.18	1228.17	2617.42	2636.09	2656.51	4548.37	2.6136	1.38604	7.15614e-05	0.000655	0.894118	1.71236	up	POS
64	Com_299_pos	Bonafousine	10.074	2.56376e+06	1.64234e+06	2.10934e+06	2.15238e+06	2.37057e+06	2.42948e+06	2.47435e+06	2.53657e+06	3.33883e+06	1.92318e+06	4.46258e+06	1.52265e+06	1.96961e+06	1.72651e+06	1.71942e+06	1.09678e+06	1.07992e+06	7282.79	754441	588818	1.32769e+06	1.75198e+06	1.39916e+06	524118	723658	662131	489853	575355	1.14857e+06	726545	1.60223e+06	708731	2.61092	1.38456	0.000874461	0.00551	0.980392	2.34486	up	POS
65	Com_17591_pos	SR-49498	13.293	2448.41	2087.41	20324.5	1748.51	4272.27	7847.59	1239.6	1454.36	1340.01	3851.7	4269.64	1570.45	1334.59	1836.11	6965.07	1256.03	1459.3	2188.52	1528.52	1665.16	1768.18	3211.19	1951.3	1376.79	1205.7	1510.04	1398.78	1319.33	1491.59	1272.69	1312.93	1344.01	2.60218	1.37972	0.0134738	0.0477	0.74902	1.12181	up	POS
66	Com_10922_pos	mepacrine	10.616	11115.3	9081.81	11768.1	8650.57	10516	11610.8	10701.5	10991.4	14360.4	7301.69	18478.5	7004.64	7892.79	9681.52	6982.17	2774.5	2733.06	2052.28	4123.49	3786.66	7069.34	11564.3	9273.79	1357.59	1502.27	2641.43	2525.94	1499.36	1451.72	1374.78	11044.7	1598.78	2.58805	1.37187	4.22337e-06	4.77e-05	0.886275	2.22215	up	POS
67	Com_15376_pos	3,4,5-trimethoxyhydrocinnamic acid	11.444	21368.4	1559.48	1658.79	6664.92	8222.54	2061.16	10654	4748.55	21224.1	13812.8	1713.41	2892.69	5620.68	5466.77	2596.59	1822.05	1055.54	2424.53	5710.56	748.463	1631.44	1859.04	6841.19	1143.81	2058.43	1911.79	1402.63	1097.16	798.807	6690.76	1486.95	9648.74	2.5856	1.3705	0.00572256	0.0252	0.776471	1.67391	up	POS
68	Com_6167_pos	Cerbertin	10.241	50033.6	35798.6	59917.4	26943.2	50041.2	66949.1	39391.1	49814.7	85948.1	53842.8	99641.4	43887.2	36236.8	47205.7	40672.1	10707.9	10324.2	15105.6	10991.9	12104.3	26484.7	51593.6	56730.5	10434.5	10039.7	11881.7	14734.7	11620.9	10834.2	13252.8	58215.8	10890.2	2.57602	1.36514	1.15656e-06	1.5e-05	0.87451	2.06448	up	POS
69	Com_7325_pos	Medicarpin 3-O-glucoside-6'-malonate	12.051	103039	1578.17	7123.84	46106.9	26149.5	14735.2	50758.2	13111.7	49085.4	21005.7	8238.7	24688.8	22311.6	12926.6	16681.9	17986.7	1282.67	2511.89	13948.4	1158.54	2479.77	24947	52282.4	1510.72	1518.17	6020.47	2052.8	1051.4	1299.04	34651.1	4094.72	17272.5	2.54322	1.34666	0.00233046	0.0123	0.768627	2.62829	up	POS
70	Com_9309_pos	2-(2-Carboxyethyl)-4-methyl-5-pentyl-3-furoic acid	12.619	69259.6	4204.7	11370.4	55721.7	15184.6	11604.2	19725.9	13233.5	44976.4	22406.8	10268.5	19492.4	21934.6	17976.4	17706.3	11415.2	7953.14	11617.9	8043.88	10214.2	5267.72	10216.1	12673.7	7694.37	6652.41	6626.4	8858.5	4113.87	8506.34	12538.8	8081.26	17894.2	2.54097	1.34538	0.00126762	0.00735	0.870588	1.39278	up	POS
71	Com_7769_neg	Leukotriene B4 Ethanolamide	12.718	10998.4	13569.1	12244.5	24563	12307.3	14384.7	14984.6	18403.4	10593.2	13262.7	9088.04	12931	14547.9	10820.1	11194.6	7407.93	4832.78	6898.34	4118.93	5934.87	5600.71	3910.22	4856.57	5294.15	5582.66	4111.8	7538.64	3601.04	7164.23	5473.56	4806.25	4407.97	2.52432	1.3359	7.79152e-12	5.6e-10	1	1.70836	up	NEG
72	Com_1531_pos	P-(1-METHYL-2,2-DIPHENYLVINYL)ANISOLE	8.63	237384	205687	205311	138780	266361	295041	203027	270488	393479	185728	458056	133334	216730	145484	158762	89912.9	89480.1	3179.9	39914.4	41765.6	165825	152402	346303	38585.2	53452.9	63656.9	43017.2	29955	86384	63908.8	230249	44770.4	2.51594	1.3311	0.000134045	0.00118	0.886275	2.36956	up	POS
73	Com_3650_neg	2-Amino-6-[(3-carboxypropanoyl)amino]heptanedioic acid	11.43	49819.8	10256.1	17644	132169	13623.2	21281.5	39957.6	32311.5	34633.6	40475.1	16876.5	22229.6	64066.8	17740.2	23519.4	17740.8	5683.14	21658.1	10121.7	13088.1	3757.01	10531.9	26484.4	15105.8	8105.59	10607.5	14928.4	5488.9	20279.1	17644.9	10780.4	30308.8	2.50976	1.32755	0.000773754	0.00901	0.827451	1.5329	up	NEG
74	Com_21432_pos	ciprocinonide	14.449	5088.61	4625.68	5273.39	4383.69	4356.11	7427.85	5839.79	6524.69	5759	7217.7	8397.82	6204.64	4299.1	5056.38	4975.56	2474.06	2912.03	2093.67	2445.71	2021.79	2223.8	2726.91	2046.59	2498.85	2124.27	2084.4	2006.94	1968.34	2608.1	2226.44	2072.66	2220.2	2.49829	1.32094	9.74507e-13	4.58e-11	1	1.65741	up	POS
75	Com_484_neg	Bilirubin	11.495	401382	255532	776318	381927	1.73652e+06	544494	595134	627090	924309	1.10899e+06	383810	916942	609259	291624	271857	613480	308062	851577	161736	241082	105273	164326	50254.8	209660	165163	214944	138442	158623	221702	219188	151096	557327	2.45705	1.29693	0.000100538	0.00158	0.882353	1.7975	up	NEG
76	Com_12734_pos	Lankamycin	10.661	6294.89	6333.95	7199.75	4965.39	6323.13	10723.3	5019.19	6340.89	10806.8	6491.21	12434.9	4444.78	5324.59	6496.04	4709.12	2108.91	2884.37	2147.03	1945.48	2109.88	7825.91	4578.93	4067.39	1563	2449.93	2746.39	2196.97	2357.98	1537.66	1785.21	3809.11	2161.96	2.43935	1.2865	5.88157e-08	1.07e-06	0.94902	1.72762	up	POS
77	Com_6126_pos	Genipin	11.444	100116	12369.1	10018.2	28097.3	45488.3	12972.6	57607.7	23355.2	106036	67307.1	13708.5	20599.7	29595.1	22979.4	14122.2	10581.4	5930.42	12893	27214.9	4319.3	8409.1	12262.7	36077.3	6058.27	12295.4	10804.8	9063.82	11615	6788.75	40218.7	11786.6	38293.8	2.4172	1.27333	0.00357791	0.0174	0.819608	1.52385	up	POS
78	Com_16347_pos	Nicomol	14.382	8617.68	9648.09	14544.4	17666.3	11005.3	17511.1	10776.4	17731	11474.7	15950.4	21031.1	11859.8	15152.6	10303.5	9933.1	6416.63	5860.78	2875.65	6204.74	9408.77	8002.25	6922.19	6609.89	4496.1	4326.16	3282.15	2335.59	3292.12	7757.3	4797.74	10541.1	2684.14	2.40363	1.26521	1.29563e-07	2.22e-06	0.980392	1.71853	up	POS
79	Com_227	Prostaglandin E2 1	14.6475,0	35639.8	45967.4	68691.7	43405.6	46932.3	42555.4	8353.1	8352.77	35657.5	27007.2	34617.6	31530.5	47228.5	43858.1	40722.8	8352.7	41422.2	8353.12	8352.47	8352.54	8353.16	8352.48	38468.2	8353.07	43482.8	8352.76	8353.25	8352.65	8352.66	35970.7	8352.58	8353.01	2.37098	1.24548	0.000109134	0.00081	0.843137	2.07635	up	GC-MS
80	Com_13892_pos	(E,Z)-Gloxazone	14.382	16781.6	11451	15197.7	14767.9	10471.8	14988.2	34299.6	16637.9	34377.4	17049	18082.8	10971.6	15294	17434.1	11625.6	5914.73	5644.38	3928.63	7932.85	9866.63	14722.7	13220.7	6008.96	5577.46	5937.37	7400.88	3863.81	4418.67	4943.68	4823.81	13869.6	5960.21	2.37047	1.24517	3.82174e-07	5.74e-06	0.952941	1.63781	up	POS
81	Com_295_pos	glu-asp	12.049	9.25143e+06	636675	1.19933e+06	4.67975e+06	3.18586e+06	2.24357e+06	5.4229e+06	1.8132e+06	5.04452e+06	2.85269e+06	984244	3.05316e+06	2.76603e+06	1.72768e+06	2.13751e+06	1.93584e+06	295682	549768	1.8362e+06	227663	607454	2.81564e+06	5.18457e+06	400981	471104	860260	516492	174973	359649	3.49937e+06	773255	2.12726e+06	2.35309	1.23456	0.000985657	0.00606	0.807843	2.10185	up	POS
82	Com_375_pos	usambarensine	9.566	2.04704e+06	1.44719e+06	1.91178e+06	1.77745e+06	2.10714e+06	2.07034e+06	1.9024e+06	2.13975e+06	2.84207e+06	1.5584e+06	3.25661e+06	1.25736e+06	1.66662e+06	1.49026e+06	1.48566e+06	934292	935146	7719.06	584182	543526	1.37218e+06	1.76166e+06	1.51922e+06	462778	611824	584458	411799	427932	933612	556367	1.61617e+06	689392	2.35241	1.23414	0.0013141	0.0075	0.937255	2.22129	up	POS
83	Com_1951_pos	Medroxyprogesterone 17-acetate	12.525	193087	176904	808214	233506	183535	332044	318516	51510.2	179958	78348.3	26834.2	214328	182913	153272	240454	109620	144014	137957	51212	88035	23933.9	89323	42420	96680.6	255534	89485.1	55912	7920.07	178065	58767.2	125369	90723.3	2.32418	1.21672	0.00807337	0.0326	0.803922	1.49834	up	POS
84	Com_5350_pos	Hexakis{(Z)-[(2-methoxy-2-methylpropyl)imino]methyl}technetium	11.774	38168.2	36238.2	35706.3	29564	32372.3	32518.6	38288.2	43305.4	52446	31948.8	75256.1	26963.3	33189.4	23170.8	27725.2	18237.7	19312.1	4979.75	14941	11167.1	21655.1	23917.7	20377	12860.9	13164.8	13494.4	10712.8	10732.7	21762.9	16521.5	22374.3	16496.5	2.31423	1.21053	7.35798e-08	1.29e-06	0.996078	1.58935	up	POS
85	Com_6248_pos	Pimelea factor P2	10.301	21941.1	22707	32106.3	14614.9	29045.4	34694	19016.3	25911.7	38565.4	19099.6	59803.8	16239.8	18634.8	14491.9	15723.1	26186.6	7207.35	7842.24	5597.28	5929.8	20167.8	21693.9	20844.1	5467.19	8703.91	5849.41	7429.54	6261.08	10799.7	6276.07	14676.2	6725.26	2.31064	1.20829	9.17607e-06	9.97e-05	0.870588	1.6698	up	POS
86	Com_8133_neg	Phosphoric acid	0.577	5676.48	2243.33	7017.06	2314.12	1521.46	1494.67	5069.52	2162.73	6747.03	14261.2	1688.6	3106.45	1110.1	1040.18	2078.47	1132.79	2033.9	935.087	1000.97	625.728	648.227	1288.33	850.17	8758.08	588.577	643.745	3752.62	610.668	900.991	1998.89	1017.07	1469.44	2.30761	1.2064	0.00265816	0.0257	0.843137	1.59417	up	NEG
87	Com_826_pos	alpha,alpha'-Diethyl-4,4'-bis(2-propynyloxy)stilbene	9.036	705314	529077	658052	586874	724348	780128	611775	778312	1.10552e+06	491906	1.09446e+06	454024	571140	510381	469509	283728	279417	5585.8	183803	161109	579082	709322	650377	130751	178914	186834	138982	144702	285164	186934	638682	204347	2.30683	1.20591	0.000561792	0.00384	0.87451	2.18587	up	POS
88	Com_12187_pos	Asarone	11.01	41522.5	3223.58	5706.4	19992.6	4492.78	2119.57	4358.75	2894.84	19107.2	13474.2	4417.94	11734	11174.8	7223.51	4748.8	2242.24	4477.02	2658.71	6644.8	5974.28	3479.43	5187.96	6541.85	2667.63	1909.29	3464.32	5367.44	4507.97	3054.26	7374.14	1835.15	9810.47	2.29306	1.19727	0.0256974	0.077	0.694118	1.08985	up	POS
89	Com_11644_pos	lysophosphatidylcholine 14:1(9Z)/0:0	10.299	26923.6	9927.6	10070	18915.5	7406.97	8629.35	14162.1	22396.8	10418.5	18737.5	16559.6	9814.02	22625.5	11106.3	17893	4328.72	7391.47	6938.05	4811.2	4767.16	10602.1	6162.11	5336	4611.85	4962.26	5174.99	9070.36	4704.08	8182.69	15530.3	4141.35	4911.73	2.29036	1.19557	1.55232e-06	1.97e-05	0.933333	1.51902	up	POS
90	Com_3555_neg	ambruticin	14.023	19885.7	17862.1	19031.7	33452.7	20219.5	20723.6	23154.5	32097.7	15427.8	19504.5	13561.9	21112.4	25445.7	17986.3	15813.4	15450.9	10158	11991.3	7808.37	7958.45	7121.07	5592.71	5860.09	8719.37	8581.14	8393.68	15270.1	5696.58	9764.84	8295.76	9133.97	10786	2.28197	1.19028	1.20799e-09	5.21e-08	0.988235	1.54023	up	NEG
91	Com_11836_pos	Ulimorelin	9.431	12360.2	12610.4	9896.4	13884.6	8767.63	10725.3	9554.8	8481.56	10408.1	13328.8	9444.29	14624.4	13404.3	9034.62	10392.5	3961.63	5314.06	4495.43	5525.94	3423.52	6375.53	5547.13	3686.15	3293.52	5268.58	4466.3	5520.34	6681.97	5565.1	5242.48	5083.61	3457.25	2.28171	1.19012	1.17225e-12	5.33e-11	1	1.53738	up	POS
92	Com_16407_pos	Disinomenine	14.258	8252.38	3982.62	4888.94	5852.46	3438.28	6687.05	3678.16	7601.12	7460.45	3523.32	6409.6	3483.37	7486.96	2778.05	3359.13	3216.36	2072.65	1225.77	2766.93	2848.04	2968.28	2988.27	1484.21	1435.33	1682.28	1599.86	1271.98	1677.32	3880.91	1721.32	4621.07	1770.96	2.27876	1.18825	1.11462e-06	1.48e-05	0.933333	1.54772	up	POS
93	Com_12007_pos	Furomine	15.381	14685.3	6410.51	6766.57	14580.2	16585.4	13156.4	23624.8	8285.51	47203	12226.6	9233.69	10679.2	28353.8	11047.2	19456.1	4702.08	4424.58	7598.18	7006.56	4108.09	13530.2	5928.47	14766.4	2482.18	4723.81	5632.55	5786.06	5946.81	5404.55	8120.28	4988.39	15679.8	2.27264	1.18437	0.000180518	0.0015	0.866667	1.44413	up	POS
94	Com_2637_neg	Trp-Phe	9.822	57347.1	64487.3	79606.5	115587	99329.3	101815	57970.2	67243.4	116611	62814.3	73229.9	76218.3	111249	91895.7	64853	85367.6	23583.1	43200.1	96312.8	4701.78	3289.72	10211.3	8290.44	56238.9	74060.5	39023.5	24112	57547	31313.5	23013.1	1317.67	38470.3	2.26694	1.18075	0.000575308	0.0074	0.894118	2.3997	up	NEG
95	Com_1244_pos	octinoxate	13.186	847203	896566	1.01712e+06	1.1729e+06	1.59692e+06	1.1523e+06	843825	1.17063e+06	952122	1.09871e+06	820649	1.1806e+06	1.06719e+06	797663	835096	463685	421871	584733	400407	468255	456592	286211	395571	517627	416898	545846	505735	457844	406420	538338	409878	476148	2.25868	1.17548	4.81151e-13	2.34e-11	1	1.49576	up	POS
96	Com_4860_neg	(2R)-2-Hydroxy-3-(phosphonooxy)propyl (11Z)-11-docosenoate	14.124	10846.3	7376.86	8849.35	14465.6	10168	8372.2	10511.3	9737.53	7435.86	9212.17	7367.13	11211.6	13557	9132.16	7326.22	3143.96	3880.03	7679.96	3964.78	4921.17	2629.47	3768.74	3850.91	4762.33	3884.72	4672.23	5362.87	4716.75	4327.26	3223.62	4246.71	4921.31	2.23074	1.15752	4.0037e-11	2.16e-09	0.984314	1.48559	up	NEG
97	Com_8498_pos	Canthiumine	9.352	78284.3	21778.4	41041.8	50256	51511	39696.9	38401.3	56176.8	30116.9	63777.3	80587.2	19166.8	59295.9	31386.9	62114.6	17086.5	18100.4	23860.4	32889.2	18771.4	24245.3	22219.6	16714.3	17303	17400.7	26620.7	23159.1	18686.2	19473.7	21375.4	25992.1	24130	2.22828	1.15593	7.59026e-06	8.37e-05	0.921569	1.35703	up	POS
98	Com_14406_pos	Tyr-Phe	15.613	5599.53	5662.61	13477.7	5509.91	34731.9	9570.61	7117.39	8815.16	13518.4	12421.7	4521.77	23800.8	11478.4	6033.81	4983	4611.88	5473.39	10022.6	4004.5	8275.25	2878.54	3105.12	2528.3	4399.97	4615.89	4866.74	2973.92	6272.83	2335.25	2981.9	5356.41	11524.7	2.19817	1.1363	0.000975155	0.00602	0.847059	1.32957	up	POS
99	Com_5261_neg	Indometacin farnesil	9.255	15942.4	8471.76	12125.9	14386.2	11168.7	12482.5	16506.1	19069	15909.1	10392.5	25596.6	6834.36	12477.6	9906.8	6824.84	8319.16	2808.9	5295.52	3939.84	3782.56	9814.15	13071.3	12414.9	2738.24	4152.49	3092.19	4393.32	2595.27	4319.16	3478.92	15309.6	2629.65	2.19771	1.136	1.66505e-05	0.000326	0.878431	1.74776	up	NEG
100	Com_9332_pos	Soyasaponin II	10.054	35537.3	16888.2	25274.7	20756.4	22743.7	27823.9	37956.5	25718.5	21555.4	24988.1	61439.8	22591.4	23028	21194.2	18099.5	8079.09	8302.32	6247.21	25119.2	16769.8	23639.4	29323.5	15969.3	4385.33	4946.57	6949.5	3368.56	3738.91	6882.88	7431.43	32318.2	6029.32	2.19415	1.13366	4.70503e-05	0.000451	0.839216	1.84133	up	POS
101	Com_2910_pos	Cilastatin	9.077	99955.3	88124.2	137949	91822.5	118331	114668	67774	113530	209827	96614	188688	76131.9	72598.8	73584.2	60507.4	22763.7	15387	1161.29	19677.2	28591.3	111071	153383	189995	14906.6	15573.8	18402.7	9804.22	10000.4	22859.3	13437	175390	13278.3	2.18359	1.1267	0.000266306	0.00202	0.807843	2.7235	up	POS
102	Com_10285_pos	Barnidipine	15.611	11395.9	14175	27479.3	13206.2	70827.4	18994.7	12631.1	9887.55	33701.2	34414.5	11141.4	42940	22376.4	12049.5	11671.5	12392.8	13227.7	28213.2	8156.2	11001.1	4908.05	5373.38	5417.93	9195.93	7853.33	8988.52	7842.65	8500.52	4822.5	12506	10040.1	22802.9	2.16916	1.11713	0.00114254	0.00673	0.843137	1.33797	up	POS
103	Com_4262_pos	lorcinadol	8.692	54672.8	48642.3	70879.2	49369.3	67603.7	76692.4	48434.4	64379.5	97397	45679.4	95403.2	41634.3	44217.4	51287.8	38153.3	17611.7	13062.3	1256.88	12781.5	15099	59001.5	94444.1	99306.5	6734.76	10667.1	9852.14	6449.06	6341.96	13086.7	9055.51	83313.4	10007.5	2.16571	1.11484	0.00017341	0.00146	0.803922	2.52194	up	POS
104	Com_588_pos	LysoPC(20:5(5Z,8Z,11Z,14Z,17Z))	14.223	2.93131e+06	411576	1.1936e+06	2.01383e+06	1.4027e+06	758502	1.19443e+06	1.04679e+06	3.97538e+06	1.19998e+06	457208	1.2203e+06	1.85429e+06	428938	671762	513473	439549	379850	371586	484902	477566	519961	1.10119e+06	1.10822e+06	692972	588182	578378	369268	636255	730166	1.00249e+06	937662	2.15234	1.1059	0.00451109	0.0209	0.792157	1.16181	up	POS
105	Com_1573_pos	4-Methoxycinnamic acid	9.704	348802	42256.9	42368.8	114407	127227	98389.2	149776	127491	253395	129885	76558.4	131224	59709.3	48057.2	90312	19262	54438.3	50653.2	64125.6	27549.1	56434.6	81059.3	166797	64339.1	29071.2	48515.3	31581.4	28062.2	19395.7	130899	19319.9	77860.6	2.15108	1.10506	0.00129981	0.00748	0.788235	1.46328	up	POS
106	Com_4059_pos	AF4878000	9.721	141302	20076.8	19718.9	51577.1	66688.6	46383.2	65111.4	49430.3	114046	66891.1	34189.1	55648.3	30966.1	26482.1	45136.9	22570.7	25640.2	24576.5	28967.6	10409.3	23482.3	34750.3	82370.7	27519.3	9368.92	18107.8	16096.5	8260.26	5257.33	53194	9513.17	41340.9	2.14034	1.09784	0.000841966	0.00533	0.819608	1.56753	up	POS
107	Com_6442_pos	(E)-p-coumaric acid	13.187	86435.1	82699.2	115766	113849	152203	105612	71227.4	99575.8	88005.5	110124	73430	107029	97567.1	72218	75815.5	52046.5	43784.3	65892.3	45834.6	47958.2	43956.6	28725	43998.2	50187.8	38392.7	46744.8	54537.2	39837.3	41589.1	41837	40095.4	47019.9	2.12975	1.09069	3.4842e-11	1.15e-09	1	1.38305	up	POS
108	Com_7296_neg	12(S)-HHT	12.187	792.328	3631.01	3084.66	6422.68	14977	6072.28	1889.61	7421.7	1540.64	4192.52	2158.9	3206.99	2595.72	10225	1558.69	1879.85	2079.12	2220.08	1084.97	1379.53	1715.45	1456.01	4792.94	3315.53	1205.34	2476.4	2877.7	793.6	2664.18	1508.84	4465.38	1396.37	2.11926	1.08356	0.0229144	0.125	0.737255	1.06728	up	NEG
109	Com_167	3,5-Dihydroxyphenylglycine 1	11.0634,0	762032	28786	50874	177100	137397	124348	253705	85651.7	131745	144600	42267.5	144769	114328	59014.6	75359.1	101318	13323.7	18467.5	64960.8	11171.7	24102.8	237884	324630	20266.9	25191.5	37896.5	44947.1	4977.02	11588.8	196185	29583.6	80954.4	2.11865	1.08315	0.00528044	0.0244	0.768627	2.14988	up	GC-MS
110	Com_6796_neg	Estrone sulfate	10.654	1986.16	2131.8	3722.75	12721.2	2531.45	2113.7	2172.42	6945.18	2888.16	3311.51	19635.5	1171.15	8688.62	1273.16	2038.55	2834.86	1818.89	1902.37	13059.8	474.397	224.236	1304.38	810.595	3339.31	1064.76	575.372	1997.63	839.944	1401.18	1048.87	669.879	6124.95	2.10447	1.07346	0.0100211	0.072	0.788235	1.70231	up	NEG
111	Com_241	Tricetin	17.8621,0	122642	59348.1	101282	73263.3	56905.2	158239	130321	150767	68289.2	88679.6	59941.2	137619	146552	115672	138181	111129	67956.9	65144.8	23511.5	23511.9	23511.4	23511.3	23511.3	81916.1	51032.1	70566.5	100384	50633.8	23511.2	47022.3	23511.9	55852.5	2.10347	1.07277	3.70164e-05	0.000336	0.890196	1.69722	up	GC-MS
112	Com_21113_pos	Nafenopin	8.708	1248.77	3267.34	3231.8	947.85	2344.92	2392.97	1206.8	1265.93	1736.71	1934.56	4735.84	971.985	949.271	834.637	1018.78	1140.97	1155.81	701.745	852.185	685.67	833.413	793.677	687.588	723.529	998.903	893.064	843.152	786.316	1042.29	1158.34	1153.14	825.642	2.08395	1.05932	0.000773244	0.00503	0.87451	1.11047	up	POS
113	Com_183_pos	(E)-3,4,5-Trimethoxycinnamic acid	9.723	9.59634e+06	1.22378e+06	1.24233e+06	3.46476e+06	3.79256e+06	3.15745e+06	4.27673e+06	3.61532e+06	7.2775e+06	3.9475e+06	2.29615e+06	3.98739e+06	2.20104e+06	1.33387e+06	2.87616e+06	1.34363e+06	1.85736e+06	1.37577e+06	2.00051e+06	483800	1.73461e+06	2.57727e+06	5.61443e+06	1.9864e+06	598497	1.42763e+06	796889	459871	326091	4.05148e+06	349092	2.64545e+06	2.07661	1.05423	0.00187163	0.0102	0.780392	1.63199	up	POS
114	Com_5057_neg	methyl 3-hydroxypalmitate	13.935	18548.5	21098.2	24477.2	35774.5	14620.3	24487.4	22461.7	11878.3	16188.4	42083.3	12235.9	18370.4	53189.4	29955.1	11927.6	8170.9	13627.2	8366.74	8232.67	10128.1	3116.81	7350.67	13830.4	7587.65	18471.6	7748.17	17842.8	6465.89	15865.1	15281	9982.02	23530.1	2.07025	1.0498	0.000154613	0.00238	0.866667	1.35522	up	NEG
115	Com_2389_pos	Megalomicin B	10.015	210144	120191	142070	119787	107844	133328	163597	196891	120656	142583	273720	105942	136518	100167	129544	102964	112078	6976.22	87985.2	55103.3	98539.2	84398.1	66683.4	70975.9	63128.8	60737.3	41749.8	53636.7	84510.9	80614.4	83217.8	54410.6	2.06731	1.04776	8.3994e-05	0.000764	0.984314	1.51253	up	POS
116	Com_1062_pos	Butylparaben	12.047	1.67242e+06	99120.4	190037	768805	508534	376982	880178	295694	770639	469842	178283	69606.3	404235	282960	365837	363762	65165.6	116387	355904	52123.5	116654	462456	832934	76846.9	88047.7	158351	110160	35222.5	66760.1	597583	137094	399215	2.05988	1.04256	0.0127542	0.0459	0.745098	1.62654	up	POS
117	Com_3139_pos	Cediranib	8.454	315058	128500	191409	178779	147507	148510	246352	296200	213743	219236	347406	158545	209051	179458	165498	82405.9	63559.2	118368	77343	103691	186557	200051	192666	40405.9	51904.6	72470.2	44726.1	47270.5	60530.9	71642.3	260665	60188.5	2.05519	1.03927	1.79241e-05	0.000185	0.862745	1.56142	up	POS
118	Com_6596_pos	2-Phenyl-4-pentenal	13.191	77869.3	81922.2	99945	103547	146791	111700	71045.1	100543	81292.3	102843	74526.9	109841	103669	70452	74406.1	45212	45971	64653.8	47473.7	48804.4	48782.1	30286.7	38061.5	47478.1	37949.9	54370.3	52240	47162	44405.8	51178	31694.2	43268.2	2.05194	1.03699	8.16283e-11	2.53e-09	1	1.32345	up	POS
119	Com_8573_neg	Betamipron	9.606	808.963	348.607	1069.28	895.524	1172.83	1052.71	701.906	1134.21	8360.6	2509.59	2429.58	2120.59	1106.35	700.029	562.79	604.456	1030.7	2719.29	275.866	371.677	566.316	869.058	461.484	1529.46	1406.34	452.405	1062.84	302.903	852.214	592.515	324.442	488.981	2.03461	1.02475	0.0289079	0.147	0.729412	1.05622	up	NEG
120	Com_10030_pos	N-{4-[(4-Cycloheptyl-1-piperazinyl)sulfonyl]phenyl}acetamide	9.647	29822.9	18065.4	20909.2	19780.2	21442.9	24029.6	28074.4	32790.9	22589.1	21008.4	61004.6	28178.5	27498.5	18137.6	21903.6	14061.1	12995	3789.13	16108.3	14521.4	19919.5	23569	14242.9	6959.67	8498.7	10149.7	6453.86	9427.14	9917.6	11814.2	29992.2	9111.73	2.02199	1.01578	1.45525e-05	0.000151	0.905882	1.42563	up	POS
121	Com_1422_pos	Ethyl vanillin isobutyrate	12.046	1.06589e+06	99266.5	141988	449001	302793	217022	512521	160153	462297	303209	121001	274436	247848	155976	186402	195176	56564.9	95264.1	177767	89348	85231.1	284490	551482	63926.2	68543.1	104968	89530.8	43608.7	64527.8	369031	96698	200017	2.02052	1.01473	0.00318079	0.0158	0.796078	1.43445	up	POS
122	Com_558_pos	PG(18:0/22:5(4Z,7Z,10Z,13Z,16Z))	10.338	2.90844e+06	4.89581e+06	4.07151e+06	5.31164e+06	4.71623e+06	5.19522e+06	3.45633e+06	3.82411e+06	4.0428e+06	3.94319e+06	3.28138e+06	4.77292e+06	4.12059e+06	3.28466e+06	4.0482e+06	2.00475e+06	2.07496e+06	2.38393e+06	1.94612e+06	1.8891e+06	2.00758e+06	1.77487e+06	1.66224e+06	2.11152e+06	1.8069e+06	2.21211e+06	2.5702e+06	2.04869e+06	1.98828e+06	2.44788e+06	1.86262e+06	2.06425e+06	2.01178	1.00848	4.89093e-12	1.74e-10	1	1.28054	up	POS
123	Com_236	cyclic-GMP	16.676,0	101360	32151.4	95028.4	2991.67	87475.6	63156.7	69799.4	103540	68934.4	2991.2	2991.73	94075.1	121939	51678.7	152252	131233	2991.19	2991.23	2991.09	71009.5	2991.73	2991.27	75840.6	157502	72293.5	52025.5	2991.29	2991.65	2991.4	2991.82	2991.17	2991.24	2.00809	1.00582	0.0125814	0.0489	0.729412	2.96492	up	GC-MS
124	Com_2170_pos	PEG-4	5.821	241796	205455	196520	202965	196311	220779	296951	208732	653685	271557	548678	282967	235580	161586	128916	80120.7	89279.4	675243	72927.8	58846.5	180848	182923	202514	56378.2	56689.9	57139.9	45409	53106.2	83492.9	84844.2	258270	52313.9	2.00529	1.00381	0.000140918	0.00122	0.870588	1.71587	up	POS
125	Com_731_neg	2-Oxobutyric acid	1.244	100441	75849.2	284258	105692	90419.8	51589.3	60790.1	22912	59998.5	56356.7	65928.8	43323.2	77499.1	106049	96079	98520	111583	119893	64524	391781	681441	370653	151182	52413.1	73515.6	63804.6	76722.7	53346	126203	56320.7	387108	82744.4	0.496376	-1.01049	0.0492644	0.207	0.67451	1.03183	down	NEG
126	Com_10537_pos	acrovestone	15.404	9365.16	8554.58	9254.37	9120.32	3738.76	13763.2	12868.2	11046.4	6236.43	3882.99	9542.91	5408.91	2786.55	3759.61	3852.03	30663.3	18951.8	2066.82	4027.23	4762.97	13048.9	14128.5	8762.74	18145.4	13380	17095.2	28268.7	10445.1	36883.3	21025.5	3494.17	13678.4	0.495584	-1.0128	0.0247514	0.0746	0.756863	1.08722	down	POS
127	Com_4284_pos	Myxochromide S1	9.964	2102.32	1629.74	1676.96	1734.89	1571.44	1766.03	1895.11	1797.9	1613.81	2198.72	2232.64	1620.98	1536.53	1768.56	1422.78	7203.43	4399.48	10495.7	1398	3339.08	3419.44	2157.39	3718.84	1525.23	1491.24	4284	3858.47	3049.88	2941.08	1669.8	1655.88	4341.41	0.494039	-1.0173	0.001122	0.00664	0.752941	1.01544	down	POS
128	Com_6584_pos	terpendole K	15.059	12217.7	20741.7	19516.2	18042.6	15422.6	30744.5	19522.4	11773.2	9176.18	9820.59	18946.1	5417.35	8539.63	4503.13	6846.79	63279.2	23365.6	2189.27	11141	5911.03	18169.9	14792.2	9297.47	44611.7	30435.2	27049.3	41970.6	20944.8	66023.9	58750.9	22657.3	26229.3	0.491753	-1.02399	0.0442553	0.117	0.745098	1.07849	down	POS
129	Com_7185_neg	Plantagoside	6.963	343.075	321.937	253.745	465.146	223.965	298.097	550.999	424.66	259.86	321.094	211.608	352.368	322.818	292.065	405.515	1737.81	671.668	1016.75	442.811	466.254	514.276	620.071	417.626	430.445	780.492	649.845	933.871	600.545	760.802	636.646	438.807	525.421	0.491224	-1.02555	2.25858e-06	5.12e-05	0.952941	1.24975	down	NEG
130	Com_6868_pos	Ganglioside GM1 (18:1/12:0)	14.827	27749.8	19063.7	25838.2	12550.8	20462.3	34011.7	24571.4	14708.2	23563.8	18224.5	56521.4	10788.9	11731.1	7677.88	8139.31	69333	62694.9	4676.05	19618.8	6424.2	40916.5	32290.4	22834.3	77962	50363.1	55894	40016.8	39359	77887.6	54104.9	34986.3	41390.5	0.489473	-1.0307	0.011571	0.0428	0.792157	1.2814	down	POS
131	Com_8168_neg	D-Xylonic acid	12.16	3420.44	2009.22	2990.02	3741	2309.21	2447.99	2681.15	4827.88	1877.52	2907.95	2508.07	1895.72	2157.05	2364.8	1959.85	6716.16	5766.95	6581.84	4791.23	6289.06	5399.76	5163.76	4691.51	4341.07	4706.15	5304.9	6842.24	4997.58	6023.77	7656.53	5587.81	3904.25	0.479549	-1.06025	2.95681e-09	1.16e-07	0.980392	1.3983	down	NEG
132	Com_4522_pos	Yiamoloside B	9.277	13320.8	19409.9	15240.4	19331	15918	18643	15004.8	15199.5	15142.2	15029.5	13615.5	19797.8	16153.2	14950.4	15108.5	23018.1	24384	175484	23196.9	25288	26081	20741.2	22516.8	23309.9	23441.5	25329.8	31502	25173.2	23858.8	28795.9	26718.1	24850	0.477808	-1.0655	0.000247161	0.00193	1	1.04147	down	POS
133	Com_169_neg	Glycocholic acid	12.22	142611	303142	625358	65865.6	49859	245571	260915	474389	418011	107665	24754.7	122207	171021	466247	463232	129184	106549	316541	1.02929e+06	1.54174e+06	612950	625005	401969	544982	673304	321746	635568	111992	662515	312332	330024	1.01142e+06	0.476806	-1.06853	0.0121746	0.0846	0.760784	1.53374	down	NEG
134	Com_6256_neg	(2S)-3-Hydroxy-1,2-propanediyl dibutanoate	9.243	1043.1	1204.31	1278.57	1841.24	1003.47	1179.74	1535.09	1606.7	949.519	1102.7	835.966	1204.05	1230.24	923.173	896.114	3328.99	2136.43	3959.09	1925.23	2746.2	2704.65	2164.67	2342.54	2056.55	2288.55	2165.71	3455.22	1984.84	2698.28	2344.92	2347.68	1825.06	0.475857	-1.0714	2.14398e-10	1.03e-08	0.996078	1.37193	down	NEG
135	Com_3521_pos	D-Urobilin	13.368	1130.53	2142.93	11680.9	1606.98	5086.12	2003.42	1679.14	1474.35	2310.97	2682.23	1231.45	2690.06	1939.26	3058.46	3882.12	2106.75	1705.79	12504.5	3860.64	9251.31	9308.99	8820.24	3193.43	8570.38	29667.3	1533.15	1653.45	4374.01	1831.12	3275	2440.6	2189.58	0.47556	-1.0723	0.04315	0.115	0.690196	1.06548	down	POS
136	Com_17408_pos	BITOLTEROL	10.379	949.12	1122.92	1404.36	1530.13	1063.42	1089.47	1041.54	1042.07	1108.56	1144.35	958.618	1085.88	1417.16	1103.35	1228.96	2234.14	2380.16	3293.92	2467.64	2458.81	2472.54	1998.04	2041.52	2342.87	2204.82	2509.36	3012.44	2561.58	2226.39	2648.15	2339.14	2344.64	0.471763	-1.08387	1.04466e-15	6.08e-14	1	1.38366	down	POS
137	Com_348_pos	Glycocholic Acid	12.806	266844	704970	1.34174e+06	184487	120003	514530	407224	667862	950877	205348	63618.3	333285	537316	994553	1.02679e+06	179331	185805	489225	2.59367e+06	2.86777e+06	1.163e+06	2.66229e+06	855020	1.26046e+06	1.34171e+06	707124	1.01152e+06	290642	1.00215e+06	495749	757276	2.56677e+06	0.461523	-1.11552	0.0216114	0.0675	0.72549	1.38342	down	POS
138	Com_15298_pos	Vindesine	14.831	9237.3	4492.9	6833.4	4974.92	4642.57	6064.7	8504.94	3120.46	5093.87	5020.23	10920.3	2897.87	3994.52	3315.42	2312.98	16991.3	18210.7	1909.83	5545.6	2193.5	5267.5	11358.3	3873.76	23219.5	11068.8	17728.6	12265.5	11658	21762.4	16381.6	9937.27	11082.5	0.46037	-1.11914	0.00577435	0.0253	0.796078	1.26708	down	POS
139	Com_17014_pos	Brivanib	13.983	2697	2926.87	2975.12	1415.51	3827.39	2118.1	2476.86	4154.39	3456.72	2643.66	2127.9	5399.94	2998.65	10375.6	1452.27	8588.44	8351.99	9176.64	7255.81	12378.1	13477.9	9290.78	2935.04	5617.73	12781	3091.51	3979.99	7380.47	4675.49	4082.66	2358.85	11295.9	0.456541	-1.13118	0.00021048	0.0017	0.85098	1.4433	down	POS
140	Com_3479_neg	Agavoside A	12.924	6872.92	7037.01	10564.2	7718.09	9534.73	9062.65	8380.46	14315.4	10315	10191.9	8133.55	8296.67	7547.9	10842.8	7890.35	14086.3	32469.2	34349.5	5164.26	46136	69309.2	27143.4	8018.32	18156.4	16987.4	6815.5	4989.19	9661.28	19565.5	10099.2	15419.7	4815.1	0.451449	-1.14736	0.0214598	0.121	0.682353	1.04258	down	NEG
141	Com_6229_neg	5-(4-acetoxybut-1-ynyl)-2,2'-bithiophene	1.228	2377.55	2926.01	2398.82	2597.04	2120.41	1714.02	1519.98	2804.32	1794.52	1452.41	4135.33	1458.48	1661.22	2504.87	1748.79	3521.14	1821.99	1895.75	2386.45	12791.4	6135.32	4386.76	4531.91	3421.78	3072.91	2456.15	2336.4	1450.02	6514.14	2082.99	23988.3	2133.91	0.443229	-1.17388	0.0130716	0.0873	0.737255	1.03649	down	NEG
142	Com_135	glutamine 1	10.0049,0	3435.03	3435.01	3435.27	3435.33	3435.32	3434.93	3435.23	3435.62	3435.47	3435.41	3434.76	3435.04	3434.83	3435.62	3435.39	3435.48	17066.7	20627.6	11564.2	14736.4	3435.02	3434.92	11154.4	19024	3434.95	3434.82	3435.46	3435	3435.02	3435.38	3435.13	3435.55	0.442548	-1.17609	0.0104502	0.0434	0.631373	1.06968	down	GC-MS
143	Com_8098_neg	4-Methoxy-1H,1'H-2,2'-bipyrrole-5-carbaldehyde	8.85	347.583	360.289	297.593	527.367	434.913	397.351	621.482	683.715	313.103	392.01	340.57	402.444	260.419	383.847	527.245	1369.66	1040.1	1371.48	595.522	757.758	834.788	652.748	751.79	686.39	887.288	1127.51	1312.22	759.527	1226.67	1165.04	850.08	754.006	0.441602	-1.17918	2.14496e-09	8.8e-08	0.988235	1.5177	down	NEG
144	Com_7685_neg	2-Acetoxy-3-[3-(4-hydroxy-phenyl)-acryloyloxy]-succinic acid	1.237	2256.59	2566.7	1652.28	4130.25	1418.95	2513.09	2410.84	2749.26	2230.66	2098.67	1934.25	1684.3	1980.14	1577.26	1680.39	2638.09	1865.38	2983.16	1954.99	11380.2	12803.8	5560	5042.87	5228.22	3737.78	1935.66	2636.68	1587.2	9031.55	2089	12517.5	1640.79	0.440351	-1.18327	0.00613498	0.0508	0.733333	1.17987	down	NEG
145	Com_9082_pos	Cefixime	10.117	4552.34	7809.91	5592.46	8624.92	5747.17	6430.14	5955.21	5273.15	6071.56	5489.75	5069.46	8535.38	5914.72	6450.07	5342.75	10005.7	7837.07	14496.9	9389.78	10273	10935.9	7865.78	8905.4	7774.84	8279.49	8814.8	12869.1	89056.2	7985.1	10532.3	8618.69	8067.91	0.435402	-1.19958	0.0010689	0.00643	0.945098	1.05449	down	POS
146	Com_7760_pos	Isophorone	12.975	11673.1	28319.6	21454.8	23074.6	23278.1	49112.1	17030.1	37185.4	14614.1	18375.7	15011.1	24053.8	16917	47812.8	24104.9	52660.5	28508.6	30138.9	26648.6	69130.8	57010	61496.3	34269.5	49030.4	91929.2	29727.5	51382.8	91837.3	32586.9	107234	59016	95956.9	0.435304	-1.19991	1.29705e-05	0.000138	0.921569	1.50155	down	POS
147	Com_166	canavanine 1	11.0581,0	4444.15	4444.17	23433.7	4444.54	4444.29	4444.7	13353.6	4444.05	9041.67	4444.13	4444.75	10872.3	4444.06	8887.81	11056.5	26307.7	9652.19	13369.9	11944.1	14223.7	14277.4	25837	11177.5	19793.4	11586.9	18221	19337.1	17232.7	40593.2	18272.6	16142.5	17292.3	0.433062	-1.20735	9.49898e-06	0.000106	0.921569	1.92187	down	GC-MS
148	Com_18925_pos	Myxalamid D	8.966	4858.55	6419.65	7533.56	7850.62	7227.11	6682.8	5645.29	6190.14	5670.21	4746.53	3792.71	6511.52	4847.41	3841.87	5916.6	15518.1	12051.2	14273	14383	12698.1	13921.8	9319.92	11348.6	12325.4	11660.9	11474	18079.5	16947.7	13327	16561	12403.6	16212.4	0.427657	-1.22547	3.992e-12	1.45e-10	1	1.57662	down	POS
149	Com_18347_pos	d-Corlin	10.859	740.178	886.098	660.757	866.528	673.416	718.859	618.855	672.974	614.755	622.322	636.552	828.29	645.739	612.668	617.94	991.191	1096.45	10996.8	1174.11	1151.16	1153.91	931.684	935.942	997.202	922.626	1028.38	1264.1	1114.62	863.929	1133.75	996.367	923.888	0.426531	-1.22928	0.00142301	0.00803	0.992157	1.04413	down	POS
150	Com_19450_pos	fencamfamin	9.953	6547.48	5598.25	4336.86	7661.09	5238.87	4425.65	4497.18	5237.67	5759.5	4775.84	3308.57	5998.79	4291.99	3882.11	4601.72	13681.4	12548.1	13704.3	10716.2	12903	12202.6	10990.9	8876.64	10253	11451.5	11573.9	17556.8	11007.6	11832.7	13439.4	7193.57	12862.4	0.425636	-1.23231	1.54032e-12	6.6e-11	0.996078	1.57745	down	POS
151	Com_215	Behenic acid	13.9233,0	5523.88	5524.3	5523.64	5523.72	5524.34	5523.65	5524.24	5523.93	11047	5524.42	5523.82	20185.2	18371.3	16721.5	30643.5	20538.5	23855.3	16343.8	15810.1	29359.2	27685.9	64907.8	37864.1	23796.6	17363.3	22033	21523.7	20721	23780.4	19767.1	5523.66	21691.4	0.418123	-1.258	4.17641e-05	0.000365	0.858824	1.97714	down	GC-MS
152	Com_6311_neg	Stigmatellin Y	9.976	3390.66	1997.84	2128.77	3737.83	2338.09	2501.24	4469.12	3873.53	2012.81	2703	3119.08	1891.16	2451.79	2194.8	2688.41	8198.84	6037.94	11896.1	4869.25	5459.06	6372.48	5572.7	5575.1	5269.54	6486.61	5986.73	8416.11	5073.34	10090.1	7140.6	5844.88	4592.57	0.416641	-1.26312	2.7587e-10	1.25e-08	1	1.62009	down	NEG
153	Com_7701_neg	2-Acetyl-4,7,8-trihydroxy-6-methoxy-3-methyl-1,5-naphthalenedione	1.241	1685.16	1906.69	1327.98	2888.14	1103.48	1920.5	1935.87	2055.45	1756.72	1534.33	1536.48	1349.57	1476.99	1406.82	1280.23	1972.33	1461	1993.49	1519.99	8939.57	10209.9	4490.46	3319.47	4125.93	2667.84	1470.13	1984.89	1186.65	6594.83	1610.6	13680.8	1249.4	0.416483	-1.26367	0.00899318	0.0674	0.721569	1.18759	down	NEG
154	Com_13189_pos	mazipredone	11.503	2657.75	2035.04	1818.81	2404.96	1581	2499.31	3527.25	2129.18	2359.58	2441.96	1707.45	2576.99	2602.85	2190.79	4182.9	2712.54	12941.9	8037.4	2882.25	1803.82	2188.8	1668.91	1437.46	2008.71	8033.85	5399.09	10003.6	11677	8919.88	8975.68	1768.47	9653.75	0.415642	-1.26659	0.00659098	0.0276	0.682353	1.17136	down	POS
155	Com_79	Benzylamine	8.05286,0	16871.3	16871.4	16871.3	16871.7	16871.5	16871.7	16872	16871.7	16872	16872.2	16871.5	16871.5	16871.7	16871.8	16871.8	49687.9	16871.5	56472	16871.5	62123.8	35586.6	52631.1	44235.9	34742.3	75325.4	16871.5	53169.7	52936.6	36324.1	60035.8	16871.9	16871.5	0.411133	-1.28232	2.88488e-05	0.000283	0.835294	1.54977	down	GC-MS
156	Com_20178_pos	Eptapirone	10.52	882.131	1072.48	825.277	1027.07	846.324	927.671	879.576	875.694	864.334	780.83	974.524	938.452	812.206	750.097	791.825	1622.18	1795.17	2282.98	1663.56	1756.62	2012.46	7917.28	1544.46	1727.19	1695.15	1846.94	2284.8	1759.41	1836.92	2015.91	1737.97	1606.49	0.404655	-1.30523	6.95819e-08	1.25e-06	1	1.49088	down	POS
157	Com_4389_neg	N-[3-Carboxy-2-(carboxymethyl)-2-hydroxypropanoyl]glutamic acid	1.2	2050.42	2354.91	2942.74	1551.95	1724.68	2253.36	2208.97	1636.95	2197.33	1861.43	1741.83	1270.51	1546.57	1190.72	1420.37	2149.33	1511.09	2468.53	1604.47	3134.35	9261.8	4512.83	12496.8	3727.72	3945.1	1422.8	1598.77	886.121	14141.3	1800.01	12834.4	1035.01	0.403408	-1.30969	0.0299838	0.15	0.658824	1.09235	down	NEG
158	Com_5531_pos	rimonabant	9.727	4169.71	2475.11	2432.31	3087.7	12720.5	2992.25	3448.21	8767.44	3185.44	2985.91	3613.6	3107.75	2716.26	2310.87	2705.21	7025.83	6202.06	76317.1	5728.17	5393.64	5552.08	7495.85	5334.64	5368.75	5331.67	6147.51	6783.76	5843.64	5581.85	7098.51	5321.02	5853.78	0.3992	-1.32482	0.00171687	0.00943	0.87451	1.24931	down	POS
159	Com_8598_neg	IG3GV1WE4R	11.266	1155.02	809.888	1995.73	707.389	1526.71	1848.72	1427.36	570.723	864.186	909.039	504.311	641.08	1560.03	1157.78	607.766	1542.48	872.46	3094.89	1188.43	2343.57	1774.15	1309.86	689.833	4080.79	4675.84	1236.04	727.512	938.173	15915.8	1660.39	2042.61	2185.03	0.398834	-1.32614	0.0092435	0.0687	0.772549	1.15141	down	NEG
160	Com_10	octanal 1	5.78813,0	10488.5	10488.1	10488.4	10488.6	10488	10487.9	10488.2	10488.3	10488.2	42418.5	10487.9	10488.2	10488.5	10488.4	10488.3	60929.9	10488.3	57418.5	10488.1	10488.5	10487.8	10487.9	10488.5	10487.8	73489.3	61736.4	10488.4	57169.1	67974.1	10488.1	10488.6	56816	0.396895	-1.33317	0.0137968	0.052	0.654902	1.4075	down	GC-MS
161	Com_8262_pos	Baicalin	10.997	1993.7	2647.29	2295.67	2249.72	3697.22	2662.37	2082.11	1913.17	2789.8	2908.62	2308.85	3066.6	2089.22	2268.52	2226.93	24636	12112.7	3898.41	16383.8	4126.97	2470.54	3037.6	2690.38	2601.76	2097.65	3078.45	2289.12	3156.24	2047.54	15416.9	2889.22	3408	0.396457	-1.33476	0.0111366	0.0415	0.780392	1.05484	down	POS
162	Com_2682_neg	Paliperidone	11.798	19634.6	20184.6	66064.6	45205	9467.49	30681.9	20478.7	27757	15023.1	17577.8	9124.48	12578.8	12627.9	22745.1	14454.6	54502.6	61688.5	65459.4	16328	105678	151954	18045.3	22018.5	15913.7	141975	13931.8	17918.1	16290.1	211994	36410.4	33687.1	7020.3	0.393029	-1.34729	0.0344176	0.162	0.682353	1.24023	down	NEG
163	Com_18288_pos	Leukotriene E4	10.901	755.364	1033.73	770.843	1010.9	785.611	846.183	735.213	785.095	733.914	726.005	740.456	966.287	753.322	714.742	720.892	1156.33	1279.13	15503.3	1369.72	1342.95	1346.16	1086.91	1091.88	1153.19	1076.34	1199.71	1474.7	1300.32	1007.86	1274.7	1162.37	1077.81	0.392197	-1.35035	0.00210697	0.0112	0.992157	1.07653	down	POS
164	Com_14816_pos	Daidzein-7-O-glucuronide	10.498	704.397	856.391	658.998	820.131	675.804	740.761	702.357	699.257	690.186	623.506	778.174	755.17	648.561	615.866	632.286	1827.59	1619.69	2326.98	1747.63	1852.35	1899.3	1557.21	1548.55	1753.56	1546.44	1846.1	2327.96	1713.98	1745.48	2068.31	1757.75	1719.21	0.389377	-1.36076	5.04043e-21	4.59e-19	1	1.72849	down	POS
165	Com_13654_pos	CARDANOL TRIENE	8.591	9097.65	11356	8593.85	12155.1	11156	11598.3	9960.68	8388.04	9882.44	9091.69	8100.5	10626.5	7149.47	7326.24	10913.9	23985.7	17079.8	26017.6	26301.8	28258.1	29116.4	24888.8	27353	28993.9	18116.8	21674.2	40131.9	24417	16729.5	27651.2	24782.2	23409.1	0.384191	-1.3801	1.4763e-14	7.96e-13	1	1.7424	down	POS
166	Com_13946_pos	Hypusine	8.089	9548.08	14287.1	10715.7	16557.4	11719.3	11021.9	11072.8	11052.6	11400.3	11308.5	9882.35	11131.8	10507.8	9595.66	9702.73	25124.9	27279.9	34582.4	31066.2	25493.7	30242.8	22142.2	23049.4	27305.8	29683.8	31125	36477.7	31463.5	31182.2	35947.9	28537.5	30499.5	0.383286	-1.38351	9.46168e-18	6.56e-16	1	1.76518	down	POS
167	Com_4379_pos	Onapristone	14.629	20806.1	18766.2	20089.6	50922.7	47997.3	34532.5	83073.4	17159.7	91161.2	67166.4	8839.41	42137.2	24967.4	41910.1	43518.9	119449	192487	125392	31692.3	24293.1	271202	117784	99343.4	22083.5	190224	95890.6	55680.1	35010.5	81152.3	81705.7	223240	53960.4	0.381628	-1.38976	0.00129873	0.0075	0.815686	1.65142	down	POS
168	Com_8773_pos	PC(14:1(9Z)/14:0)	9.778	4586.91	14936	13219.2	10507.6	12471.5	22053.2	5214.48	3048.5	18823.3	10803.8	10543.7	12491	12896.7	5210.03	4489.21	4931.88	16046.2	16162.3	26079.4	21087.1	48000.7	39677.5	46122	51213.2	20281.7	15954	20601.9	21720.1	30734.9	20232.8	61456.9	19628.5	0.38089	-1.39255	8.77576e-05	0.000794	0.905882	1.76505	down	POS
169	Com_2334_neg	Fumonisin B2	8.824	753.65	538.611	508.691	757.739	717.891	935.371	1143.35	959.194	624.16	677.106	1033.39	484.851	953.956	616.712	824.67	2845.28	2255.21	2973.73	1291.25	1669.09	1810.04	1415.33	1514.14	1539	1923.87	1932.56	2888.41	1646.85	2659.74	2526.1	1843.2	1725.79	0.379186	-1.39902	2.86735e-11	1.65e-09	1	1.80585	down	NEG
170	Com_7904_neg	Filipin III	13.112	1632.69	777.332	2638.83	1543.72	1435.12	4694.71	1845.44	1226.65	862.184	817.086	611.902	3121.86	1238.71	1783.14	1094.32	1810.27	2442.15	7040.41	1191.85	5708.89	7801.64	3561.72	1916.29	2913.26	6234.44	1370.25	961.904	2191.54	21385.5	2182.68	6218.04	1070.97	0.377625	-1.40497	0.00579302	0.049	0.768627	1.43462	down	NEG
171	Com_886_pos	urobilinogen	12.42	32503.9	56314.4	268742	9310.86	158087	60669.8	104096	22881	45965.2	135933	10749.5	108268	196444	277654	339479	178957	63789.6	1.80895e+06	94105.1	389969	559304	178366	56947.3	450428	320233	26822.4	131680	539243	36084.5	135577	324834	253422	0.373188	-1.42202	0.028153	0.0828	0.713725	1.8123	down	POS
172	Com_2603_neg	3'-Hydroxycotinine, Cis-	10.155	1692.95	2163.41	1857.59	3013.86	1873.93	1989.3	2256.56	2440.94	1657.89	1705.25	1368.54	1864.07	2262.79	1412.03	1524.28	8419.61	5243.83	8220.5	4824.38	5587.17	5754.91	4501.19	4723.72	4945	4379.92	4745.49	7155.95	4322.31	5547.81	5126.92	4241.07	3687.63	0.360518	-1.47186	8.17762e-14	7.83e-12	1	1.8803	down	NEG
173	Com_9861_pos	Dehydrocholic acid	12.939	1600.87	15868.1	3200.54	4555.73	1244.46	1595.95	1428.34	1453.03	2348.89	2541.82	1768.25	9921.47	9216.97	1328.83	1223.2	1255.13	10457.8	4732.64	4080.7	75733	14515.8	14265	3652.69	3118.9	9590.44	1755.16	4499.53	8026.26	19298.9	6788.94	4592.8	1685.62	0.357367	-1.48452	0.0156941	0.0529	0.752941	1.58028	down	POS
174	Com_9112_neg	cortisol 21-sulfate	10.429	406.783	920.172	725.278	998.216	927.689	798.722	698.881	555.268	342.062	784.369	372.186	303.135	740.14	267.138	736.986	1353.6	2076.64	3013.99	1104.25	1841.07	2270	2610.36	1982.15	1527.25	1278.86	1383.75	2251.24	1233.28	3103.87	1476.25	582.722	1312.85	0.357013	-1.48595	1.93738e-07	5.76e-06	0.964706	1.91418	down	NEG
175	Com_2390_neg	Probucol	13.306	657.213	3584.44	6613.46	2177.25	1200.78	1980.84	3239.42	3846.95	2515.55	1321.37	590.93	1636.06	2077.64	3256.42	2157.28	5242.3	1530.93	3910.29	3838.69	29898.4	7205.42	2022.97	7443.18	10197.1	15310.1	807.106	4962.75	1258.79	18317.3	1100.51	3277.34	2815.04	0.350599	-1.51211	0.0205016	0.117	0.721569	1.4296	down	NEG
176	Com_8992_neg	Spinoside A	12.108	520.454	214.409	836.512	438.592	469.186	1000.19	214.645	358.098	322.545	204.885	379.472	1021.13	519.095	318.224	972.267	1691.41	1100.25	1656.8	199.831	8708.42	1294.13	1016.31	1158.25	1076.87	1871.06	315.474	284.76	212.48	3875.23	465.47	471.55	239.785	0.344345	-1.53807	0.0407417	0.184	0.690196	1.25121	down	NEG
177	Com_5967_neg	(2E,4Z)-2-Hydroxy-6-(2-hydroxyphenoxy)-6-oxo-2,4-hexadienoic acid	1.247	2412.26	3929.48	2354.27	3307.4	2541.18	2551.43	2581.15	4196.93	1860.99	2370.3	4795.13	2431.47	3258.78	2729.08	2027.75	3307.07	2668.9	4786.62	3063.52	24888.7	13135.1	9487.06	13018.5	5719.78	2653.56	2465.01	3579.23	1989.69	19498.8	2700.53	29134.8	2094.9	0.340708	-1.55339	0.00812911	0.0637	0.737255	1.35713	down	NEG
178	Com_7611_neg	15,23-Dihydroxyspirost-5-en-3-yl 4-O-hexopyranosylhexopyranoside	12.861	416.677	409.403	1869.79	2051.12	1070.84	710.112	513.153	1167.17	302.12	715.686	871.867	471.502	853.343	503.546	1218.82	485.849	1730.29	4419.78	432.114	17757.5	963.656	2949.47	1040.18	1201.9	2131.67	1186.55	576.924	1152.78	3016.37	556.688	3864.66	1390.32	0.332121	-1.59022	0.0142406	0.0903	0.745098	1.32277	down	NEG
179	Com_1073_neg	Avasimibe	12.723	3398.7	3163.15	7391.69	3360.93	1135.92	3830.69	3421.01	10627.1	8173.87	4276.51	1036.59	5535.32	5891.84	12490.7	7822.22	2627.58	1955.56	6436.68	14327.8	96152.4	15633	7492.55	9419.75	12839.2	13772.9	3080.67	8520.91	2140.4	44508.6	6206.4	4946.84	37931	0.320948	-1.63959	0.0298959	0.151	0.698039	1.3834	down	NEG
180	Com_14140_pos	Fluocortolone caproate	10.445	1308.03	908.495	1129.39	908.441	756.183	845.057	1102.4	979.765	1276.47	1069.04	773.373	839.494	1011.52	667.869	700.675	2905.77	2741.33	4062.06	2845.64	3168.97	3170	2365.36	2435.43	2841.41	2626.95	3044.46	3814.27	3080.87	2783.06	3398.42	2885.43	2886.98	0.316898	-1.65791	1.16789e-15	6.54e-14	1	2.13317	down	POS
181	Com_130	Lyxonic acid, 1,4-lactone	9.82419,0	12185.4	12184.9	12185.5	12185.2	12185.6	12184.9	12185	12184.8	12185.2	12185	12185.2	12185.5	12185.2	12185.5	12185.7	35266.1	48842.8	52416.8	34802.2	43153.8	37194.4	111115	30155.8	24369.5	12184.8	45005.5	59690.2	32770.8	29521	47355.3	12184.9	12184.9	0.310004	-1.68964	2.58368e-06	3.72e-05	0.835294	2.06159	down	GC-MS
182	Com_6451_neg	Rifamycin W	10.916	672.65	1219.99	240.84	1577.73	958.506	2279.75	1431.94	4019.07	3987.17	1951.93	1054.56	12485.1	1775.75	1600.87	566.308	744.117	20921.9	5557.65	2964.52	4562.57	33001.8	9323.43	4268.41	2817.53	1795.35	274.896	2563.09	6400.75	23237.1	1327.91	10589.5	1496.89	0.30792	-1.69937	0.0202134	0.116	0.752941	1.84898	down	NEG
183	Com_6042_neg	3-Hydroxysebacic acid	8.826	275.786	177.194	174.111	273.147	148.38	181.901	440.199	351.002	134.353	181.39	205.911	163.821	195.498	219.559	301.775	1041.19	825.257	1088.19	472.512	610.779	662.355	517.917	554.077	563.173	704.01	707.191	1056.97	602.64	973.288	924.387	674.488	631.525	0.307738	-1.70022	1.58202e-11	1.05e-09	1	2.22498	down	NEG
184	Com_61	3-Hydroxynorvaline 2	7.46001,0	258285	258285	258285	258285	258285	258285	258285	258285	258285	258285	258285	258285	258285	258285	258285	1.17339e+06	907441	992536	710751	959997	258284	802772	812659	914445	258284	860682	813555	1.11959e+06	1.28506e+06	903376	855589	880445	0.302632	-1.72436	1.70372e-08	4.17e-07	0.882353	2.31986	down	GC-MS
185	Com_26221_pos	davunetide	10.401	111.723	142.93	122.679	140.36	125.941	136.489	118.233	112.936	136.309	144.737	129.758	141.629	115.739	118.643	122.586	384.777	409.925	528.957	424.993	423.471	425.836	344.114	576.072	403.503	379.728	432.177	518.821	429.652	383.443	456.08	374.129	403.809	0.298211	-1.7456	5.16843e-23	6.84e-21	1	2.215	down	POS
186	Com_91	aspartic acid 1	8.49696,0	321428	978010	837928	271307	698925	739860	285203	268275	621098	413071	789033	537755	547342	355091	255289	533141	560736	446000	744854	3.19926e+06	4.4322e+06	3.33697e+06	2.81165e+06	1.98835e+06	449704	457992	533657	413544	1.77168e+06	359650	8.07777e+06	282385	0.295253	-1.75998	0.012097	0.0486	0.694118	1.67205	down	GC-MS
187	Com_1926_pos	2-Anisic acid	8.142	85054.9	236218	118882	154694	90838.4	134603	257643	113103	110739	135862	120462	145962	109268	142355	129310	436956	407825	1.01297e+06	433392	232179	426419	429466	384970	370003	440482	420890	459373	416460	474499	700924	487584	480975	0.294808	-1.76215	1.90488e-12	7.7e-11	0.992157	2.24578	down	POS
188	Com_2903_neg	e-Tokoferol	15.667	11068.3	16584	11932.9	23346.7	14219.8	17132.1	32731	13547.7	10014.2	15194.8	9178.34	15499.1	32507.4	39106.6	16474.2	106757	54832.8	89629.2	47831.4	59727.3	61042.5	49267	43348.3	30898.4	52057.7	75788.7	158287	27191.9	60763.3	70731.4	46860.6	76632.6	0.283971	-1.81618	4.27628e-09	1.54e-07	0.976471	2.36371	down	NEG
189	Com_4966_pos	Sulfolithocholic acid	9.246	14054	18407.2	14121.6	17398.2	13234.7	16162.3	15067.6	15953.2	13918.5	13352.6	16558.4	17687.4	14164.1	12702.1	13174.2	21566.2	211134	33693.7	24355.5	23845.6	21813.3	19150.7	18860.1	21888.5	44715	31104.3	75002.2	55932.2	123738	117241	22356.1	37476.9	0.283318	-1.81951	7.03086e-05	0.000648	1	1.75722	down	POS
190	Com_12788_pos	tetrahexadecanoyl cardiolipin	9.792	7756.59	8088.97	7189.5	9169.12	6004.92	7250.58	7706.32	5194.39	7209.96	7185.44	7252.9	8505.5	4969.65	5045.39	7042.47	21336.7	22643.8	23254.5	21508.1	19736.1	30153.6	22960.7	22382.6	25560.7	24337	23825.6	31950.3	30694.7	22749.1	28009.2	26261.2	27272.6	0.281765	-1.82743	5.929e-18	4.32e-16	1	2.34183	down	POS
191	Com_5436_neg	Oxagrelate	7.119	580.387	1086.67	2394.12	1805.74	874.842	1898.67	692.379	653.798	1088.63	948.74	1546.77	830.333	1433.94	409.779	556.9	1219.48	982.669	1180.92	1391.82	10147.6	11525.1	2487.1	15583	3117.61	851.133	776.839	1142.34	905.512	3965.81	932.859	11199.5	650.378	0.279782	-1.83762	0.0145174	0.0913	0.709804	1.53658	down	NEG
192	Com_42_neg	Taurochenodeoxycholic acid	12.726	92810.5	94920.8	261503	92928	24649.8	121238	74482.7	318650	264754	96044.1	22018.9	171695	161269	395853	242159	78636.5	56885.9	173938	431374	3.62718e+06	516512	916339	313553	433259	508228	90413.3	218402	50277.9	1.06749e+06	181449	143075	1.11617e+06	0.2781	-1.84632	0.0197198	0.115	0.709804	1.67809	down	NEG
193	Com_8608_pos	n-Amylbenzene	12.978	4728.91	13776.9	12096.7	15230.8	13531.4	15279.6	9549.78	12619.6	6604.33	14877.6	8509.81	17113.7	7517.34	22474.5	15827.2	46229.6	17126.3	17581.6	21715	65543.2	48999.8	49739.1	26180.1	33766	85975.3	24986.3	24069.1	67050.4	25847.8	98924.7	42565.2	91064.5	0.273109	-1.87245	1.48726e-07	2.52e-06	0.988235	2.23151	down	POS
194	Com_6821_pos	Picotamide	14.009	1857.33	7730.67	1885.89	1764.9	1861.61	2189.74	1880.25	1805.08	1873.16	1790.36	8625.37	2184.32	1809.9	1920.48	1783.11	1839.85	1919.64	2684.93	5346.43	9501.24	20082.2	1881.29	36868.8	7626.38	2018.53	1674.46	2155.97	1688.87	20992	2101.17	51365.9	1823.21	0.270581	-1.88587	0.0354351	0.0977	0.690196	1.34834	down	POS
195	Com_13562_pos	2-(3-CARBOXYPROPIONYL)-6-HYDROXY-CYCLOHEXA-2,4-DIENE CARBOXYLIC ACID	10.473	1467.38	1839.43	1424.08	1771.01	1440.89	1614.16	1475.08	1523.37	1551.17	1425.47	1634.31	1724.8	1456.43	1340.12	1348.32	5747.46	5539.01	7645.26	5562.49	5980.55	5803.49	4508.95	4765.7	5294.52	5037.62	6040.39	7344.45	5614.21	5087.6	6245.52	5425.27	5665.12	0.268298	-1.89809	4.36844e-24	7.07e-22	1	2.41042	down	POS
196	Com_5509_pos	13-Hydroxykaur-16-en-18-oic acid	12.637	2656.53	13364.3	4225.44	4103.07	3258.19	4347.46	2998.6	3434.58	3100.85	2863.41	15100.7	3830.44	3179.73	3508.73	2956.27	4201.73	6440.11	4732.31	7143.32	22515.7	19354.2	3554.24	58152.3	21879.6	3562.59	3604.5	3709.51	3907.11	37098.2	3245.32	104273	3388.08	0.265966	-1.91069	0.0190157	0.061	0.780392	1.46333	down	POS
197	Com_7076_neg	(1S,2R)-2-(6-Chloro-3-pyridinyl)-7-azabicyclo[2.2.1]heptane	10.416	296.957	385.81	385.436	527.218	315.163	411.596	422.653	495.435	311.523	365.99	313.865	330.449	397.855	356.515	319.446	1718.44	1532.1	2067.19	1066.7	1426.45	1544.29	1144.56	1134.39	1279.71	1293.62	1234.99	2014.07	1080.17	1768.29	1515.81	1398.48	1116.8	0.262465	-1.9298	1.31017e-18	3.76e-16	1	2.46082	down	NEG
198	Com_6752_pos	Pruvanserin	10.48	1002.8	1270.26	965.326	1200.5	1078.38	1181.98	1007.49	1064.01	1052.51	989.215	1107.84	1189.62	1004.51	942.641	922.147	3895.98	3910.94	5350.72	3963.1	4531.63	4137.46	3311.15	3352.37	3765.11	3845.6	4308.08	5228.53	3941.18	3790.68	4633.96	3942.02	3840.17	0.259644	-1.94539	9.09491e-25	1.66e-22	1	2.47159	down	POS
199	Com_15943_pos	Methional	8.659	1885.14	5464.75	4029.28	6412.16	2591.13	2308.82	2028	1818.14	3107.23	2859.17	6695.56	1314.47	6527.59	1354.65	1721.3	15638.4	7995.51	15819.4	22651.5	15572.2	10133.8	24124.2	6490.19	11497.9	16926.5	4223.63	17254.5	8836.36	8910.46	13043.6	13141	16783	0.247988	-2.01166	1.70017e-08	3.44e-07	0.976471	2.68874	down	POS
200	Com_8585_pos	methyprylon	9.809	1474.16	2284.14	2801.67	3462.37	1818.42	2805.58	2732.77	2077.72	1973.51	2790.91	1875.57	2710.34	2280.99	1761.38	1894.28	14363.8	26746.7	2381.25	2556.34	2331.29	2357.88	1877.07	1757.62	2359.53	2763.91	75519.9	3025.12	2744	22178.9	2928.7	2029.16	2562.92	0.230968	-2.11424	0.0341983	0.0958	0.686275	1.212	down	POS
201	Com_219	2-Monoolein	14.2017,0	4319.97	4320.01	4320.63	4319.97	4320.54	4319.78	4320.37	4319.9	4320.44	4320.22	4320.62	4319.86	4319.95	4319.77	4320.17	16446.5	19171.5	15377.3	17204.3	4320	21324.5	89331.7	10504.5	23401.1	35060.4	17389.2	18012.6	4320.05	16778.3	4320.45	4320	4319.89	0.228364	-2.13059	6.97873e-05	0.00057	0.85098	2.26177	down	GC-MS
202	Com_223	Monostearin	14.5131,0	27442.4	27443.1	27442.4	27443	27442.2	27442.8	27442.3	27442.9	27442.6	27443	27442.3	27442.4	27442.2	27442.6	27442.4	194009	227694	54884.3	102691	97344.7	130669	111514	116991	120847	62635.3	123922	149748	107907	172904	147048	27442.3	97282.9	0.22807	-2.13245	4.95377e-09	1.52e-07	0.94902	2.83321	down	GC-MS
203	Com_170	Guanidinosuccinic acid 3	11.2173,0	9940.76	9941.15	9940.39	9940.48	9940.31	9940.7	9940.5	9940.73	9941.03	9940.7	9941.01	9941.2	9940.53	9940.51	9940.78	9940.99	76528.8	102870	9940.53	68478.4	26266	48753	29230.8	40366.5	56386.4	58891.3	40658.8	25751.2	45054.2	65664.2	42132.4	9940.42	0.223282	-2.16306	1.43036e-06	2.19e-05	0.894118	2.65049	down	GC-MS
204	Com_3122_neg	Clazuril	1.321	2118.95	2380.62	3618.48	4468.42	2247.33	2360.91	2763.56	3491.59	1778.48	2152.33	3607.71	2135.28	2807.28	2102.29	2293.21	3049.75	2529.04	3089.56	2859.34	48256.7	13793.6	12590.9	10321.2	10466.8	3268.75	2417.75	3293.87	1794.85	10855.3	2865.02	75989.4	1930.38	0.218287	-2.1957	0.00878902	0.067	0.74902	1.62248	down	NEG
205	Com_11829_pos	lobendazole	8.959	8959.89	11252.2	6758.74	8031.78	8619.12	8610.24	10808.9	7906.46	8008.38	8649.39	7489.91	12897.4	5880.35	8143.02	8200.54	38062.3	33075.2	44688.8	35223.7	39914.5	36347.9	29807.2	32665.7	37703.1	37410.9	42469.1	64489.2	40038.8	38586.4	58550.8	35494.3	45822.3	0.213773	-2.22585	5.45245e-20	4.67e-18	1	2.83305	down	POS
206	Com_19456_pos	2,3,-DIHYDROXYBENZOYLSERINE	11.726	698.049	3399.25	1726.63	1692.69	839.162	888.164	736.168	768.754	719.631	706.582	1009.85	1219.49	3303.36	704.341	707.572	3484.24	2215.52	10316.7	14724.4	12528.3	4998.54	11088.3	7739.28	12309	2634.46	1851.44	2789.83	1275.83	2090.11	2032.12	9495.61	2519.59	0.208169	-2.26417	2.7158e-06	3.19e-05	0.929412	2.63687	down	POS
207	Com_997_pos	(9cis)-Retinal	14.004	5465.53	33652.8	6897.61	9313.85	8574.07	8056.28	6763.75	6789.27	12287	8931.11	45752.7	8566.41	8112.65	6589.88	9434.35	19504.7	11555.8	20713.7	33401.3	70525.6	97294	17508.5	219795	37230.3	17469.8	15153.9	24051.8	15438.6	137697	19107.6	316090	21954.9	0.191759	-2.38263	0.000140789	0.00123	0.905882	2.39998	down	POS
208	Com_16125_pos	(2,7-Dimethyloctahydro-1H-cyclopenta[c]pyridin-4-yl)methanol	8.281	3992.38	4653.17	4146.76	5478.38	3909.78	5370.96	3462.57	3482.77	3956.97	3999.32	3885.95	5043.45	3306.85	2876.68	4277.87	17158.3	21028.3	28436.9	22114.1	23574.9	22526.4	19431.4	18396.4	20344.9	23489.3	21954.3	28142.9	22199.2	19690.1	23987.2	24423	17484.8	0.187214	-2.41724	8.31557e-22	8.65e-20	1	3.08948	down	POS
209	Com_131	3,6-Anhydro-D-galactose 3	9.85748,0	2873	2873.43	2873	2873.25	2872.99	2873.02	2873.64	2872.98	2873.55	2872.8	2873.38	2872.91	2873.45	2873.24	2873.63	14253.7	2873.06	15092.8	2873.47	34588.1	11615.6	2873.01	13929.1	12643.3	79436.5	23399.1	16776.1	2872.91	2872.94	11999.7	11008.2	8995.6	0.182186	-2.45651	7.02573e-05	0.000555	0.815686	2.63773	down	GC-MS
210	Com_18397_pos	Lauramide	12.862	1327.55	2504.91	2179.54	2078.42	2022.29	2036.62	1506.41	1724.17	2144.45	1894.47	1471.99	3189.28	2009.05	1753.09	1753.16	10959.2	9089.8	13285	9395.96	11081.5	12680	10616.3	9638.22	10945.9	10961.6	11423.3	11579.1	10546	10240.8	12407.6	10278.1	11192.5	0.18002	-2.47377	3.91937e-17	2.48e-15	1	3.1846	down	POS
211	Com_9005_pos	(3E)-4,8-Dimethyl-1,3,7-nonatriene	12.977	3227.95	7125.45	4997.35	5226.3	9599.2	8980.53	6855.85	5571.17	4191.47	7512.75	4825.15	12322.6	5212.01	13607.3	10773.5	40170.1	13521.3	14818.3	15361	51056.6	45583.4	43985.4	20103.2	26774.2	69099	14741.7	35672.5	63298.8	18481.6	95640.1	39247	87739.2	0.179347	-2.47917	4.43482e-09	9.93e-08	0.996078	2.95313	down	POS
212	Com_19314_pos	Akeboside Ste	10.398	1245.66	648.218	612.821	615.944	568.219	950.538	1430.23	582.125	676.411	772.318	1812.2	623.479	698.088	527.827	640.417	1748.23	15179.3	2381.71	1829.9	1827.23	1825.65	1460.81	1446.58	1709.51	5810.25	3885.91	7673.66	5789.85	11134.1	10046	1715.81	3685.24	0.177618	-2.49315	5.08321e-07	7.33e-06	0.980392	2.72736	down	POS
213	Com_2795_pos	Solamargine	9.74	12262.9	9342	5533.29	7692.36	6411.77	7298.95	10854.1	9171.02	7291.03	10314.9	9273.77	8485.89	7718.11	9379.66	8637.67	14829	14183.2	606575	14165.6	16376.3	16508.8	13857.8	13069.8	11958.6	12717.2	13915.5	14721.3	12954	12373.7	15735.8	13473	16635.3	0.176196	-2.50475	0.00495696	0.0225	0.996078	1.3975	down	POS
214	Com_128	Levoglucosan	9.62311,0	16523	16523.3	16523.6	16523.2	16523.5	16523.7	16523.1	16523	16523.3	16523.4	16523.4	16523	16523.3	16523.7	16523.5	96044.2	215919	69417.9	205594	83756.4	81350.5	835564	16523	16523.3	16523.1	16523.1	16523.1	16523.5	16523.1	16523	16523	16522.9	0.160249	-2.64161	0.00826769	0.0362	0.470588	1.94374	down	GC-MS
215	Com_1482_pos	Pivagabine	8.819	18060.5	21007.4	21911.8	32449.7	21750.4	27346.9	19244.8	23573.9	21282.4	22691.2	16015.3	25627.2	53117	36101.7	17611.4	280241	494784	30302.8	15930.8	20937.6	28358.5	22624.8	11013.3	26215.9	34421.2	1.26284e+06	35985.5	36306.1	286506	45234	20699.1	27718.7	0.159755	-2.64606	0.0374275	0.102	0.694118	1.4131	down	POS
216	Com_6398_neg	1,26-Hexacosanediyl (2E,2'E)bis[3-(4-hydroxy-3-methoxyphenyl)acrylate]	11.878	257.023	391.609	849.65	466.222	553.147	1628.06	469.819	585.814	651.168	715.002	322.256	404.66	1052.64	479.413	747.716	4898.53	348.29	849.374	1012.09	433.729	1460.07	1970.89	377.256	26254.1	3221.68	567.657	1129.66	25127	647.022	2307.04	580.918	1758.84	0.148754	-2.749	0.00831865	0.064	0.74902	1.84921	down	NEG
217	Com_3359_pos	3-oxopalmitic acid	13.191	9083.39	26213.2	12905.2	15225.9	23748.2	31953.6	21419.5	14389	11024	19481.3	14598.5	34055.7	14406.9	53960	47609.1	126530	27355.5	31550.4	43931.7	183056	143407	219383	50653	78994.7	358558	24188.2	100020	326010	84349.8	417715	147401	321437	0.147791	-2.75837	8.93334e-07	1.22e-05	0.937255	3.10115	down	POS
218	Com_1496_pos	D-(+)-Camphor	12.98	31558.6	59060.9	55031.1	58198.3	70956.5	94020.2	34906.7	61750.5	37582.9	79884.6	51410.4	96760.9	44473.3	148456	117383	528757	147917	144164	214637	704695	537392	556689	286940	319436	1.06861e+06	156454	430173	880471	212592	1.17215e+06	478290	1.00904e+06	0.13339	-2.90627	8.97117e-10	2.33e-08	0.992157	3.47389	down	POS
219	Com_6145_neg	2-Methoxyestrone 3-sulfate	10.496	171.8	209.942	380.295	397.614	165.444	221.249	219.853	251.599	172.569	223.203	166.577	166.937	295.834	180.945	207.516	485.159	439.703	666.96	303.794	2649.34	566.838	435.459	362.617	425.594	434.008	456.905	18017.8	385.035	674.205	562.461	586.418	1810.95	0.132894	-2.91166	0.000209193	0.00301	0.980392	2.16177	down	NEG
220	Com_19802_pos	Tinabinol	8.876	1764.27	3228.64	1490.1	1166.04	1241.55	1314.99	1203.48	1057.93	1507.71	1629.13	1003.94	1463.52	1803.23	1437.38	1492.9	11438.5	11224.9	13718.3	10761	10798.9	10289.8	10594.2	10031.8	10697.7	11825.2	10642	15513.4	12671.6	10018.3	12582.4	8822.76	13692.2	0.132321	-2.91788	7.74146e-17	4.7e-15	1	3.7763	down	POS
221	Com_3031_pos	(4,8,8-trimethyldecahydro-1,4-methanoazulen-9-yl)methanol	13.07	13027.8	23331.9	19041.4	17920.4	27586.4	38071	18910.2	20893.7	12097.3	18840.6	17075.6	40360.4	14592.5	55370.6	47142.3	174232	42252.5	51702	77616.2	223643	215004	249323	104645	98698.7	414285	53364.7	145936	369378	89341.3	503273	192660	426612	0.126894	-2.9783	5.15436e-09	1.14e-07	0.984314	3.50375	down	POS
222	Com_2561_pos	trans-3-Hexenoic acid	8.491	42721.6	42526	36393	45394.7	34560.5	42851.6	41768	41621	32311.5	77195	43737	43964.3	37006.5	37598.5	39064.3	288234	299867	315604	473819	432811	437835	236340	186786	222788	322249	337800	430600	323473	257396	597700	304085	264111	0.126298	-2.9851	1.09379e-19	8.85e-18	1	3.76356	down	POS
223	Com_9576_pos	Hexyl cinnamaldehyde	14.083	5543.21	12663.4	8859.63	10141	8025.16	7334.79	4409.33	8084.24	7191.87	7407.4	6238.05	8975.57	7819.08	6059.43	5354.34	58747.4	55250	80110	55296.2	65988.9	62083.4	50170.6	57401.3	49959.4	61374	67041.5	76674.4	62642.2	39305.5	72510.7	50965	61798.2	0.125882	-2.98986	7.87968e-19	6.04e-17	1	3.84465	down	POS
224	Com_6657_pos	Anisatin	12.962	1028.37	2813.57	1279.11	2060.19	3978.95	3069.92	1642.37	1817.5	1315.55	2112.62	1785.28	4182.55	1400.19	7009.61	5455.43	21745	7452.26	6059.05	9075.62	25944.1	24588.9	27209.9	10020.6	14711.1	40163.8	5152.63	15229.2	42581.3	7189.74	48089.2	19915.7	48607.5	0.124182	-3.00947	1.79769e-09	4.44e-08	0.988235	3.68058	down	POS
225	Com_847_pos	2-Decylfuran	12.978	41830.4	112197	90821.4	91599.8	179656	216272	92415.4	113465	52724	130343	96103.9	242213	55199.6	337026	240730	1.24011e+06	327508	321483	526451	1.52655e+06	1.26348e+06	1.45688e+06	688031	658684	2.46301e+06	304396	953691	2.08278e+06	533391	2.75512e+06	1.10962e+06	2.37131e+06	0.115225	-3.11748	7.69192e-10	2.07e-08	0.988235	3.85943	down	POS
226	Com_14282_pos	N~6~-Octanoyllysine	7.244	2042.57	2978.4	2378.47	2972.24	2335.55	2914.49	2331.87	2458.59	2341.06	3591.61	2026.73	3059.12	2493.12	2350.83	2425.57	19714.7	21622	29771.9	18085.4	23906.4	19705	16547.4	21374.4	24432.4	20585.8	20984.9	25309.6	20444.7	27534.2	28182.9	22676.5	22278	0.114471	-3.12695	9.73206e-27	3.54e-24	1	3.98646	down	POS
227	Com_12063_pos	Anhydrotetracycline	8.959	2937.45	5445.75	3340.91	2750.22	2775.64	4119.53	3564.33	2798.43	2337	4516.54	3180.98	7400.7	4423.33	2829.73	3595.26	34781.9	34351.1	40798.4	34467.1	35933.9	33602.4	30168.7	30330.9	27814	22391.9	33197.5	46416.2	28682.3	27712.2	33550.5	26426.6	37075.8	0.113833	-3.13502	2.99412e-17	1.98e-15	1	4.05571	down	POS
228	Com_55	oxamide	7.30852,0	1582.85	1583.16	1583.35	1582.68	1582.66	1582.93	1582.99	1582.98	1582.58	1582.89	1583.28	1583.13	1583.07	1582.42	1582.7	28682.4	29512.5	1582.68	28251.7	40123.5	30639.6	1582.73	1583.14	27777.1	36728.1	1582.68	1582.57	1582.61	1582.47	1583.12	1582.65	1582.67	0.113283	-3.142	0.00414764	0.0203	0.580392	2.49446	down	GC-MS
229	Com_1356_pos	1,4-Di-tert-butylbenzene	13.07	30107.3	56942.4	45159.1	43658.3	72326.1	93264.6	46085.2	47220.2	28196.8	59980.2	45426.9	100127	36488.8	150554	130857	595642	149966	154287	240061	754454	660244	800444	334617	343959	1.25683e+06	156937	489100	1.17423e+06	288916	1.52433e+06	591670	1.2892e+06	0.103464	-3.2728	4.30674e-10	1.21e-08	0.996078	3.93312	down	POS
230	Com_4334_neg	5-(7-Hydroxy-4-oxo-4H-chromen-2-yl)-2-methoxyphenyl hydrogen sulfate	10.655	188.933	240.03	713.108	447.136	206.875	251.51	534.299	488.566	154.851	530.988	1041.08	264.585	348.967	237.263	340.13	11310.9	2412.67	441.819	593.587	1514.25	239.438	265.821	204.766	245.76	893.584	359.576	1083.97	286.707	314.331	46421.9	839.724	324.229	0.100169	-3.31949	0.0481399	0.205	0.678431	1.57759	down	NEG
231	Com_180	Linoleic acid methyl ester	11.7063,0	1948.7	1948.79	1948.61	1949.01	1948.81	1949.04	1949.34	1949.01	1949.32	1949.51	1948.84	1948.82	1949.08	1949.14	1949.13	35969	19425.7	19099.5	1948.83	77778.7	17540.5	3897.12	9295.37	1948.73	1948.77	1948.63	22678.7	28214.6	18644.8	16565	36779.4	27637.2	0.0970735	-3.36478	1.29481e-05	0.000132	0.803922	3.68221	down	GC-MS
232	Com_8161_pos	2-Mercaptobenzothiazole	11.211	603.901	9270.23	6633.92	8120.48	3501.85	3249.86	639.124	664.429	1229.63	1665.03	4246.15	1296.65	10238.4	709.982	579.435	38519.9	17254.5	59375	97170.7	86847.5	34360.7	58447.8	53901.7	35316.8	21548.6	15795.4	20880.8	8077.11	7452.11	17590	30387.2	18663.8	0.0959941	-3.38091	4.29937e-08	8.13e-07	0.976471	4.79468	down	POS
233	Com_221	cellobiose 2	14.2759,0	2019.84	2019.63	2020.03	2019.26	2019.36	2019.18	2019.58	2019.38	2019.61	2019.91	2019.58	2019.89	2020.08	2019.41	2019.39	19061.5	6382.1	16846.9	10838	15380.4	65862.2	41350.2	19395.9	90985.7	22588.5	2019.29	21409.8	5953.49	12514.6	4038.25	2019.6	2019.39	0.0957251	-3.38496	1.03304e-05	0.00011	0.882353	3.59862	down	GC-MS
234	Com_5016_pos	Methyl linoleate	14.443	9885.12	18049.7	12105	21163.1	16419.7	12067.9	12931.8	11290.1	14168.5	9912.38	9581.55	14930.5	12169.7	14112.1	11665.3	107016	123279	264155	152834	164126	134592	110092	97654.9	97897	123784	140259	243911	143224	105554	206799	138401	120506	0.0918237	-3.44499	1.35781e-21	1.32e-19	1	4.35082	down	POS
235	Com_2728_pos	Carmustine	11.209	1030.7	45255.1	33322.8	33402.7	16491.1	13246.9	977.307	1776.86	7485.43	6817.67	21286.3	7894.53	59036.3	2082.53	1359.02	204160	83084.1	314289	450000	432186	179259	320322	259135	190008	118864	88216.5	111619	38981.8	30729.3	91021.7	169112	95182	0.0897288	-3.47828	6.14051e-07	8.77e-06	0.976471	5.3615	down	POS
236	Com_11042_pos	trp-lys	10.862	3539.89	4309.37	3418.06	4700.94	4134.18	5393.51	2923.34	4297.32	5202.61	4244.01	5567.55	4794.58	3430.02	4787.52	3858.53	41156.3	51891.6	65030.9	45130.4	32925.3	60908.2	42675.2	38575	57053.1	33845.5	51692.1	60339.1	50174.6	49607.9	40315.5	51605	44261.2	0.0895939	-3.48046	6.28399e-26	1.52e-23	1	4.43406	down	POS
237	Com_1559_pos	spheroidene	7.386	77672.9	108571	86579.8	103186	91817.9	107449	78497.1	86824.7	98100.9	83269.2	77094.5	92098.6	59028.3	22550.1	98830.6	978040	967581	1.17793e+06	988898	1.05669e+06	947278	799249	723839	937335	875330	889960	1.16479e+06	941749	900635	945134	912893	943972	0.0892259	-3.48639	4.47701e-14	2.25e-12	1	4.52923	down	POS
238	Com_15573_pos	2-Methylaminoadenosine	11.274	766.471	1106.5	846.673	1017.54	970.282	1173.79	1196.95	809.655	884.982	798.603	784.665	1315.89	837.889	1592.02	1936.59	8676.04	2988.66	3151.48	3823.58	13711.6	12198.7	14046.1	4736.49	7306.68	25889.5	3272.03	9401.35	21533.8	6109.15	32451	8996.59	26650	0.0886929	-3.49504	7.63543e-10	2.1e-08	1	4.01166	down	POS
239	Com_11876_pos	Valeroidine	10.414	2463.03	4142.07	3373.98	3935.26	3540.68	3809.65	3471.05	3278.49	3176.46	3167.41	3558.57	4047.33	3500.03	2961.13	3410.53	38427.3	44294.7	41798.1	48739.1	46835.7	38065.6	32959.1	34818.7	37820.5	37440.8	44909.7	59983.2	43179	39517.6	58581.3	42372.7	43036.3	0.0801702	-3.64079	5.76169e-30	4.19e-27	1	4.63396	down	POS
240	Com_11357_pos	Bamethan	9.734	4234.97	3758.94	2837.23	4584.41	3170.61	5111.91	3527	3400.25	3255.93	3783.26	3670.16	5606.27	3070.24	3447.85	3459.46	45765.4	48875.1	64738.7	44757.5	54990.3	48534.5	34144.1	45634.9	50867.4	45196.8	49197.1	55969.8	46168.4	39965.3	59736.2	52105.2	50621.5	0.0770453	-3.69815	8.32891e-26	1.73e-23	1	4.7291	down	POS
241	Com_4722_pos	Cefprozil	7.289	860.053	1078.01	974.747	1162.74	886.287	1104.33	921.325	970.771	942.279	924.497	813.215	1162.66	970.723	928.551	894.757	1330.25	1385.87	1989.49	1228.62	1487.57	1396.52	1313.03	1217.8	1422.25	217330	1465.1	1786.91	1403.81	1278.47	1727.59	1440.34	1360.52	0.0687589	-3.86231	0.0335564	0.0945	1	1.2769	down	POS
242	Com_2048_pos	Furaneol	8.49	35346.4	34442.3	28751	38900.4	26677.4	38141.6	42587.9	37612.3	26538.7	30338	26748.1	38140.3	31786.5	38216.4	33433.9	422144	686573	586584	510769	531669	592594	411429	414534	452660	431810	484207	942707	501595	221373	491395	443812	491276	0.0667681	-3.9047	4.02398e-22	4.51e-20	1	4.92655	down	POS
243	Com_8740_neg	UD3438000	10.412	148.823	214.686	1227.62	323.559	682.575	475.428	493.295	246.783	232.976	332.575	387.738	194.485	329.163	926.671	264.758	11244.3	7324.85	12715.5	6086.89	10022.1	10376.4	6161.75	6878.39	6205.81	6697.26	8440.8	9366.06	5511.76	7770.06	7173.37	6661.97	4791.36	0.0550503	-4.18311	1.4648e-13	1.26e-11	1	5.62831	down	NEG
244	Com_13813_pos	(2E,6Z)-N-Ethyl-2,6-nonadienamide	9.733	2203.58	1533.92	1285.41	1663.42	1737.73	1581.32	1822.28	1705.82	1683.42	1577.97	1909.69	2045.91	1669.08	1532.38	1429.63	29460.3	27970.6	41526.1	26734.9	32762.6	31077.3	23337.6	27131.6	32846.4	28043.3	31477	44345.6	33521.5	27045.2	39879.3	35222.5	35139.8	0.0525382	-4.25049	3.64029e-31	5.3e-28	1	5.41175	down	POS
245	Com_4081_pos	Perindopril	9.734	12962.6	11077.2	10094	11258.7	11246.9	13440.5	8770.71	12916.8	10270.7	9242.89	14772.6	8076.53	9514.31	6763.91	11098.7	168383	224940	279645	234277	268494	256326	186928	193358	227981	228755	256537	308021	204451	210968	276473	230960	245184	0.0457412	-4.45036	1.07879e-26	3.14e-24	1	5.69366	down	POS
246	Com_2106_pos	ODA	11.833	18878.2	16707.5	19768	26206.7	24089	13371.4	18203.2	18094.8	15616.2	15619.1	8419.13	27321.7	30164.8	24438.1	12299.8	519391	486660	632364	700016	669155	414924	346060	306776	294188	347658	547876	723854	272503	343715	545032	464416	436971	0.0407073	-4.61857	3.21912e-22	3.91e-20	1	5.89893	down	POS
247	Com_14565_pos	mefenorex	10.419	833.237	1104.71	901.847	1196.83	919.631	965.991	833.377	809.716	986.011	1020.26	880.59	1004.83	1237.74	848.481	912.017	14982.6	26366.2	37021.7	17412.1	27885.7	28911.6	18276.1	14118	30204.6	23475.1	27294.6	38390	23257.6	20899.6	24104.5	27317.1	25421.2	0.0385167	-4.69837	1.66788e-23	2.43e-21	1	5.93684	down	POS
248	Com_711_pos	Diethyl malonate	8.495	63547.2	76914.1	66603.3	92235.1	61198.6	88755.3	85166.4	73662.2	63848.5	67690.3	57814	101673	69484.1	104882	77792	2.46534e+06	1.59345e+06	2.14265e+06	2.20353e+06	2.82909e+06	2.71309e+06	1.88183e+06	2.02173e+06	2.07098e+06	1.80983e+06	1.87988e+06	3.57919e+06	2.08817e+06	1.76363e+06	1.98834e+06	3.23989e+06	2.09669e+06	0.0340073	-4.87801	1.2859e-29	6.24e-27	1	6.2083	down	POS
249	Com_5636_neg	Mitoxantrone	8.789	805.695	742.687	538.029	1250.37	529.636	967.531	1212.11	1354.02	950.305	938.54	710.034	1018.78	940.722	495.493	936.699	35412.8	20688.5	32049.1	22327.7	25742.7	35999.8	23818.1	22514	28581.9	28791.8	23843	49904	21369.8	27058.6	35252.2	28955.3	24594.8	0.0311685	-5.00377	2.34762e-23	2.02e-20	1	6.44442	down	NEG
250	Com_224_neg	Oxibendazole	8.723	505.483	375.338	442.922	544.824	327.895	415.409	678.001	746.551	282.3	391.245	528.427	327.914	428.839	365.491	415.402	11762.8	20437.2	74131.7	7910.48	11002.3	23890	6971.32	6644.69	17512.7	15780.6	17314.8	13996.5	16469.1	8784.68	9480.14	8248.14	7330.7	0.0276572	-5.1762	2.06457e-16	2.97e-14	1	6.29175	down	NEG
251	Com_5001_neg	Ablukast	8.796	457.315	192.851	319.695	386.376	239.908	319.962	727.715	1170.35	225.875	300.217	323.142	286.47	291.51	336.113	764.553	36726.8	19878.2	21901	16094.8	21590.7	23395	19568.8	20420	17077.7	15259.5	16788.4	32322.7	16014.3	28435.4	21243.3	17447.1	13627.7	0.020089	-5.63745	4.90857e-18	8.46e-16	1	7.39695	down	NEG
252	Com_6329_neg	Gossypol	8.802	559.436	174.263	164.427	273.865	145.133	182.111	614.253	473.548	130.491	293.031	166.758	192.319	192.693	220.135	572.259	39128.8	33748.2	32333.7	11234	15035.7	14048.4	12344.2	13270.3	15903.7	14841.1	16420.2	26520.1	13796.5	29233.1	27492.7	17964.8	14798.2	0.0141774	-6.14026	8.04108e-20	3.47e-17	1	8.0036	down	NEG
253	Com_2666_neg	difenoxin	8.8	1329.64	392.863	720.201	811.197	355.223	376.419	1888.86	1610.62	439.882	579.19	654.643	403.728	660.817	539.036	990.777	82724.4	61106.7	88066.2	40219.1	52657.1	44511.8	36082	38241.9	39889.2	51898.2	56926.1	75387.9	44465.5	66847.3	79543.4	44866.1	41964.4	0.0140895	-6.14924	3.56765e-18	7.69e-16	1	8.08368	down	NEG
254	Com_104	alpha-ketoglutaric acid	8.83658,0	560.531	560.927	560.729	560.957	561.258	560.929	561.239	561.427	560.759	560.739	561.002	561.062	561.051	560.659	560.965	28849.6	27355.9	12396.9	15155.2	126313	427665	235567	98652.6	25722.4	560.743	560.752	560.804	561.211	36154.2	560.752	560.649	560.686	0.00918917	-6.76585	0.000398721	0.00257	0.713725	5.63162	down	GC-MS

## Sheet: Supplementary Table 4
Supplementary Table 4. Serum metabolites identified between the T0 group and T6 group (FC > 2.0, VIP > 1.0 and P < 0.05).
NO.	ID	Name_des	RT [min]	T0_1	T0_-10	T0_11	T0_12	T0_13	T0_14	T0_15	T0_16	T0_17	T0_2	T0_3	T0_4	T0_5	T0_6	T0_7	T0_8	T0_9	T6_1	T6_10	T6_11	T6_12	T6_13	T6_14	T6_15	T6_16	T6_17	T6_2	T6_3	T6_4	T6_5	T6_6	T6_7	T6_8	T6_9	fold change (FC)	log2FC	Pvalue	FDR	ROC	VIP	Up.Down	Source
1	Com_104	alpha-ketoglutaric acid	8.83658,0	28849.6	27355.9	12396.9	15155.2	126313	427665	235567	98652.6	25722.4	560.743	560.752	560.804	561.211	36154.2	560.752	560.649	560.686	560.742	561.169	560.742	560.997	560.729	560.766	561.385	560.722	561.293	560.541	561.126	560.657	561.194	560.981	561.377	560.614	560.707	108.828	6.76591	0.000398665	0.00349	0.768166	5.01282	up	GC-MS
2	Com_898_neg	Chenodeoxycholic acid 3-sulfate	11.44	4769.64	45307.9	131460	63996.6	29187.7	54363.6	817396	15537.9	24911.4	216641	795.58	311010	14901.3	139493	84590.1	10980	65196.8	1397.25	16883.8	7001.82	14682.4	6724.67	11071.4	7547.87	14552.3	2944.53	19072	801.187	1960.18	24375	4480.33	3996.3	14953.2	5666.51	12.8425	3.68286	0.000404005	0.00871	0.854671	2.84321	up	NEG
3	Com_2048_neg	13-deoxytedanolide	10.98	330.006	37533.9	301414	35155.8	238876	26896.2	107829	245.683	56337.5	101529	239.42	29385.8	20959.9	8008.42	2898.79	17041.4	9104.75	218.014	62007.7	266.62	196.692	2774.55	1204.44	1073.82	220.877	244.753	3337.8	370.598	348.001	9311.64	258.454	318.104	230.321	943.57	11.9265	3.5761	0.000127521	0.00523	0.83391	3.98645	up	NEG
4	Com_36	caprylic acid	6.82949,0	769.575	769.471	30533.9	26760	769.508	769.371	770.015	769.55	37729.1	769.571	769.936	769.684	36653.6	770.103	769.451	769.524	770.144	769.544	770.115	769.364	769.949	769.479	770.016	769.804	770.199	769.437	769.53	769.354	769.749	769.552	769.779	770.08	769.752	770.061	10.8272	3.43659	0.0414904	0.152	0.429066	1.65784	up	GC-MS
5	Com_4379_pos	Onapristone	14.629	119449	192487	125392	31692.3	24293.1	271202	117784	99343.4	22083.5	190224	95890.6	55680.1	35010.5	81152.3	81705.7	223240	53960.4	22283.8	6966.99	2850.44	7500.55	3479.71	8312.68	4791.96	10403.5	23923.1	18616.3	6266.16	5366.78	27894.8	3228.56	6157.99	7367.19	5273.87	10.6664	3.415	1.29438e-10	1.88e-07	0.986159	4.48954	up	POS
6	Com_221	cellobiose 2	14.2759,0	19061.5	6382.1	16846.9	10838	15380.4	65862.2	41350.2	19395.9	90985.7	22588.5	2019.29	21409.8	5953.49	12514.6	4038.25	2019.6	2019.39	2019.87	2019.57	2020.06	2019.46	2019.47	2019.39	2019.82	2019.39	2019.65	2019.38	2019.41	2020.03	2019.37	2019.94	2019.19	2019.77	2019.31	10.4467	3.38497	1.033e-05	0.000169	0.882353	3.32044	up	GC-MS
7	Com_180	Linoleic acid methyl ester	11.7063,0	35969	19425.7	19099.5	1948.83	77778.7	17540.5	3897.12	9295.37	1948.73	1948.77	1948.63	22678.7	28214.6	18644.8	16565	36779.4	27637.2	1948.89	1948.9	1948.82	1949.25	1948.82	1949.08	1948.81	1948.85	1949.47	1948.8	1949.38	1948.62	1949.21	1948.74	1949.28	1949.06	1949.46	10.3014	3.36477	1.29487e-05	0.000167	0.799308	3.45419	up	GC-MS
8	Com_1930_neg	Sulfoglycolithocholic acid	11.471	5202.33	78505.9	104244	15265.2	60322.7	109855	253173	2632.43	12343.5	221132	1226.08	43574.1	21670.6	47654.7	31124.6	61752.5	25270.8	1807.55	5350.36	3405.62	2489.7	5629.01	5914.13	3263.36	3850	1915.29	8126.15	1273.3	1682.42	46696.5	2050.39	7959.03	4116.05	3897.65	10.0063	3.32283	3.55723e-05	0.00204	0.861592	2.85389	up	NEG
9	Com_1890_neg	1-O-(9,16,17-Trihydroxy-18-oxokauran-18-yl)hexopyranose	11.975	2642.97	100854	119674	38962	141339	167265	264402	1350.36	20091.4	169738	506.649	34209.6	57908	56095.9	34768.7	77094.8	42584.1	1017.56	3396.98	2899.3	2598.75	9660.43	18781.6	2823.5	2560.02	7986.1	10172.1	1322.59	1148.39	59809.8	2191.09	10570.8	5040.27	6273.91	8.96768	3.16473	0.000381932	0.00844	0.83045	2.93874	up	NEG
10	Com_55	oxamide	7.30852,0	28682.4	29512.5	1582.68	28251.7	40123.5	30639.6	1582.73	1583.14	27777.1	36728.1	1582.68	1582.57	1582.61	1582.47	1583.12	1582.65	1582.67	1582.69	1583.31	1582.65	1583.22	1582.47	1583.05	1582.58	1583.12	1582.91	1583.3	1582.54	1582.63	1582.46	1582.85	1582.65	1582.88	1583.18	8.82778	3.14205	0.00414675	0.0261	0.650519	2.29857	up	GC-MS
11	Com_3270_pos	cuscohygrine	12.092	17635.6	6639.69	9267.49	7192.79	9222.33	4350.99	6059.25	5320.22	4409.18	4716.15	7358.72	5800.02	5027.84	380323	7360.74	3609.95	7541.48	3916.47	4263.19	1712.79	2687.33	1930.8	1871.29	3084.34	2430.39	1894.18	4938.06	6662.25	5271.46	4447.88	1754.14	5401.82	3260.27	4677.11	8.16951	3.03025	0.00293699	0.0291	0.889273	1.28454	up	POS
12	Com_6382_neg	taurolithocholic acid sulfate	11.412	813.822	13381.5	39564.7	5799	14791	22903.9	10638.3	585.036	1770.82	29395.8	268.658	5944.85	4139.21	18302.6	11239.5	29499.1	5196.16	545.406	2779	1431.92	762.431	1715.47	1535.76	295.261	1312.23	304.865	959.501	364.029	316.937	9548.54	391.318	1628.39	1581.06	2249.93	7.72793	2.95008	0.000163281	0.00521	0.844291	2.54579	up	NEG
13	Com_1951_pos	Medroxyprogesterone 17-acetate	12.525	109620	144014	137957	51212	88035	23933.9	89323	42420	96680.6	255534	89485.1	55912	7920.07	178065	58767.2	125369	90723.3	8362.61	7104.41	2277.44	4695.38	3062.9	2616.6	3735.7	5540.68	2936.06	12438.4	4631.46	6342.74	139504	2602.66	3307.9	3750.93	3749.93	7.59242	2.92456	6.58431e-10	4.79e-07	0.944637	4.51366	up	POS
14	Com_1669_pos	2-(14,15-Epoxyeicosatrienoyl) glycerol	14.788	19560.5	39708.9	26125.7	79191.7	83247.9	160523	912393	18106	76011.9	381685	20590.5	17025.8	22696.2	26671.3	34678.8	55182	29259.9	11423.7	9000.66	6693.2	14147	13382.7	16511.1	64391.6	5818.65	7531.44	26424.4	24457.6	15933.2	22056.8	12342.8	8769.06	10283.3	13993.6	7.07251	2.82222	0.000255148	0.00728	0.910035	2.18564	up	POS
15	Com_1482_pos	Pivagabine	8.819	280241	494784	30302.8	15930.8	20937.6	28358.5	22624.8	11013.3	26215.9	34421.2	1.26284e+06	35985.5	36306.1	286506	45234	20699.1	27718.7	27542.3	28166.7	18904.1	15235.9	16077.4	15205.7	14565.1	12794.4	13224.7	35375.3	72366	20997.2	21632.1	14025.3	20915	17479.3	19928.6	6.97158	2.80149	0.0143074	0.0575	0.788927	1.42708	up	POS
16	Com_6501_pos	ARECOLINE	8.511	5343.88	4839.07	39441.8	3344.07	76621.8	149726	21153.2	3355.61	3610.84	4494.44	4136.5	5175.18	4268.74	3859.41	56242.3	5009.01	3097.06	6156.03	4716.22	2952.55	3094.8	2973.15	2645.13	3307.97	2828.36	2036.73	3674.62	4607.25	4745.84	4872.79	2106.86	4804.86	3354.83	3823.09	6.2793	2.6506	0.00977748	0.0525	0.778547	1.49911	up	POS
17	Com_4623_pos	Minosaminomycin	12.662	4707.41	6247.92	15515.3	11112.5	35369.1	4684.4	222601	4040.11	12713.5	160144	4923.12	5066.55	5336.42	3856.63	4432.54	5005.19	4695.49	6362.52	5160.54	2659.57	5333.09	2614.43	2684.95	5135.99	3462.92	2982.07	4918.23	6608.72	7799.02	4675.59	3883.11	6281.82	4343.55	6867.98	6.24221	2.64206	0.0243554	0.0766	0.67474	1.08362	up	POS
18	Com_128	Levoglucosan	9.62311,0	96044.2	215919	69417.9	205594	83756.4	81350.5	835564	16523	16523.3	16523.1	16523.1	16523.1	16523.5	16523.1	16523	16523	16522.9	16523.1	16523.3	16523	16523.1	16523.7	16523	16523.6	16522.9	16523.4	16523	16523.5	16523.3	16523.7	16522.9	16523	16522.8	16523.2	6.24034	2.64162	0.00826727	0.0494	0.650519	1.71159	up	GC-MS
19	Com_2728_pos	Carmustine	11.209	204160	83084.1	314289	450000	432186	179259	320322	259135	190008	118864	88216.5	111619	38981.8	30729.3	91021.7	169112	95182	42585.1	30832	1002.76	752.499	1155.5	1231.71	1004.58	700.548	1094.15	126514	4887.54	3228.81	96829.4	928.006	25851.3	4261.94	190993	5.94952	2.57277	3.65431e-06	0.000333	0.903114	4.55188	up	POS
20	Com_8161_pos	2-Mercaptobenzothiazole	11.211	38519.9	17254.5	59375	97170.7	86847.5	34360.7	58447.8	53901.7	35316.8	21548.6	15795.4	20880.8	8077.11	7452.11	17590	30387.2	18663.8	7616.26	7943.2	1041.39	741.666	1191.34	1213.98	883.951	690.462	1078.4	23999.8	1111.91	781.005	16402.3	914.646	5992.96	780.2	37819.8	5.64039	2.49579	8.30613e-07	0.000121	0.916955	3.87229	up	POS
21	Com_5101_pos	Myxalamid A	13.969	11016.7	20586.5	15434.3	20722.9	35321.1	29120.6	120998	17065.6	30981.5	156628	14694.4	59346.9	23002.9	21107	18584.7	52509.8	82327.1	5776.42	14800.8	3158.2	1929.28	11200.5	3947.08	2449.37	2578.8	2783.83	13057.2	8796.47	2551.27	18389.6	3130.16	5555.04	11503.6	17970.6	5.6294	2.49298	4.01484e-07	8.35e-05	0.955017	2.7293	up	POS
22	Com_14544_pos	N-Acetyl-L-leucine	7.608	12617.5	23991.7	1736.95	893.451	1092.06	1457.27	1310.36	1037.81	1076.13	1219.2	35558.3	1451.84	980.402	15558.5	1323.65	1210.24	1330.47	1824.48	1791.14	682.175	878.209	773.442	626.149	1276.18	790.173	776.997	1326.67	1486.93	1382.29	1354.31	556.424	1057.93	866.397	1482.77	5.48501	2.45549	0.0186606	0.0663	0.692042	1.15307	up	POS
23	Com_822_neg	Pentachlorophenol	12.153	18340.8	74834	18427.1	11225.4	5606.88	63049.7	14954.5	39048.9	14461.3	15100.3	9628.3	8079.1	13936.2	15184.3	513117	72972.8	10125.7	25552	25367.9	4494.04	6618.68	2892.79	7667.83	25313.1	16370.1	703.908	13387.9	7470.47	7880.83	4226.78	5459.09	6935.18	2553.61	4928.3	5.47062	2.4517	0.00234537	0.0277	0.806228	1.59602	up	NEG
24	Com_4355_pos	UDP-beta-L-threo-pentopyranos-4-ulose	11.084	5849.51	29328.8	5962.17	8947.9	95521.9	8440.27	8682.39	1267.4	19976	12839.7	8890.34	184122	277539	10413	14868.2	23801.6	20002.1	3165.11	14876.7	2966.23	12312.7	2729.21	1553.47	1237.11	796.916	2034.87	1304.54	5225.66	11427.4	66951	3127.98	1310.6	1203.74	3631.78	5.42087	2.43853	0.00077345	0.0146	0.82699	2.585	up	POS
25	Com_1377_pos	3a,7a-Dihydroxycholanoic acid	13.928	21686.2	31048.5	90682.9	99358.5	25123.3	47042.5	1.21236e+06	64949.4	76474.1	235382	8087.22	370061	37705.9	20894.4	147609	25875.7	98060.6	30870.8	29707.6	6930.4	9624.22	15816.8	14055.6	87173.3	6771.03	10259.5	128826	10474.4	9822.82	52582	10017.8	16439	11540.2	35794.2	5.36752	2.42426	0.00164257	0.0221	0.806228	1.86585	up	POS
26	Com_627_neg	Taurolithocholic acid 3-sulfate	11.867	8881.55	292637	809122	242269	784036	606407	322993	4939.3	36996.4	534265	2438.25	61392.4	100895	266186	133088	601764	176349	6104.99	57714.4	53257.6	10457.4	150655	89599.6	2193.04	15566.1	4106.05	28570.1	1187.08	1841.49	297029	8806.4	84152.4	56357.2	82701	5.24536	2.39104	0.00495388	0.0427	0.795848	2.47238	up	NEG
27	Com_5337_neg	benzodepa	1.167	5617.91	8085.83	4932.48	5393.88	3317.49	50585.9	14008.9	4041.9	7615.96	1950.74	2025.13	2326.65	1770.9	53365.3	1926.62	5307.63	1643.9	2067.59	1781.83	885.85	1362.62	1080.7	2291.45	1791.42	1052.39	1058.17	3720.25	1957.48	1301.24	1844.21	978.424	6868.86	2537.47	1278.26	5.13663	2.36082	0.000810853	0.0132	0.844291	1.53203	up	NEG
28	Com_3835_neg	(3alpha)-3-Hydroxycholan-24-oic acid	13.718	1257.61	26222.3	9760.67	5191.72	13232.5	12716.2	56821.8	731.189	1802.2	55245.7	866.776	35958.8	6723.5	9366.27	27305.2	14999.2	7900.48	646.585	820.498	492.453	461.735	9030.44	3345.6	553.659	650.466	454.125	17393	861.31	605.09	12233.2	812.128	1700.32	577.227	5196.2	5.12414	2.35731	0.000315026	0.00799	0.851211	2.38382	up	NEG
29	Com_817_pos	(2Z)-3,7-Dimethyl-2,6-octadien-1-yl 3-oxobutanoate	13.821	248745	358982	418617	492989	2.82863e+06	173017	413156	624672	980888	365640	462537	511815	204272	598146	396836	341303	1.33361e+06	159608	177896	46851.9	72500.2	64129.9	18780.7	109907	63839.5	18952.6	113600	78141.1	189967	544180	60858	133924	206351	242146	4.67227	2.22412	1.36267e-06	0.00018	0.937716	2.14817	up	POS
30	Com_7784_neg	Omacetaxine mepesuccinate	9.941	1882.55	3183.72	8900.17	546.298	5589.26	19524.3	6763.43	876.393	2241.86	9203.96	901.502	908.015	1354.79	9030.22	945.792	1333.8	878.026	1356.41	2026.66	352.572	1089.32	860.777	898.792	648.023	1023.48	950.831	1756.7	412.389	320.315	1989.78	415.833	814.763	1091.6	218.688	4.56427	2.19038	0.00117027	0.0174	0.778547	1.67869	up	NEG
31	Com_7126_pos	L-gamma-Glutamyl-L-leucine	13.818	10882.7	15066.2	18795.1	21298.3	129499	6908.65	17673.7	26196.9	46828.2	17986.2	21814.2	23813.3	8343.04	25770.1	18804.2	14601.5	74322	7188.58	7330.56	2118.73	2180.72	1846.46	1228.82	4440.91	2086.61	4746.63	4383.35	3361.73	8545.71	26676.8	4424.34	5657.51	9696.9	13520.2	4.55618	2.18783	1.72511e-06	0.000193	0.920415	2.21335	up	POS
32	Com_170	Guanidinosuccinic acid 3	11.2173,0	9940.99	76528.8	102870	9940.53	68478.4	26266	48753	29230.8	40366.5	56386.4	58891.3	40658.8	25751.2	45054.2	65664.2	42132.4	9940.42	9940.69	9941.18	9940.58	9940.59	9940.52	9940.94	9940.52	9940.77	9940.5	9940.54	9941.16	9940.5	9941.07	9940.32	9940.9	9940.43	9940.97	4.47863	2.16306	1.43035e-06	3.89e-05	0.896194	2.472	up	GC-MS
33	Com_223	Monostearin	14.5131,0	194009	227694	54884.3	102691	97344.7	130669	111514	116991	120847	62635.3	123922	149748	107907	172904	147048	27442.3	97282.9	27442.8	27442.5	27442.9	27442.3	27442.4	27443	27442.3	27442.9	27442.6	27443.1	27442.5	27442.5	27442.4	27442.8	27442.4	27442.7	27442.4	4.38462	2.13245	4.95385e-09	1.21e-06	0.941176	2.59887	up	GC-MS
34	Com_1496_pos	D-(+)-Camphor	12.98	528757	147917	144164	214637	704695	537392	556689	286940	319436	1.06861e+06	156454	430173	880471	212592	1.17215e+06	478290	1.00904e+06	227421	93279.5	142929	55213.7	46554.7	12449.3	102934	52641.9	43019	62174.5	119205	281963	320807	52921.5	200186	78976.1	180349	4.26836	2.09368	2.68022e-06	0.000279	0.920415	2.10395	up	POS
35	Com_3359_pos	3-oxopalmitic acid	13.191	126530	27355.5	31550.4	43931.7	183056	143407	219383	50653	78994.7	358558	24188.2	100020	326010	84349.8	417715	147401	321437	46947.4	25249.7	44435.9	11963	26249.6	11697.9	32865.5	15692.6	31910.4	29544.4	38439.6	89862.4	73835.7	22660.9	58341.5	20497.4	57470.2	4.20996	2.07381	8.19486e-05	0.00331	0.851211	1.90312	up	POS
36	Com_1742_neg	Simfibrate	11.82	95220.3	95352	157200	192903	5856.52	4015.88	14286.6	134040	115778	30427.5	47462.5	161759	52424.8	130077	32772.8	155125	247486	12117.1	10800.6	3639.47	9011.61	939.701	3015.29	1800.27	36274.1	12688.9	10719.5	6062.14	5481	226969	13817.1	27168	5989.69	11935.4	4.19695	2.06934	7.61182e-05	0.00386	0.851211	2.70472	up	NEG
37	Com_4059_neg	TCPy	10.409	13899.3	79916	44170.3	8798.02	5602.58	4553.31	14632.3	7550.54	5681.84	3328.44	10470.1	4932.61	1972.5	26308	14690.7	1421.74	3194.36	1741.88	1326.06	1364.46	2343.11	3440.94	6648.01	1270.7	2540.43	2030.23	1489.62	2400.6	688.011	7834.97	4519.53	11536.8	8005.8	1917.87	4.11009	2.03917	0.00132463	0.019	0.806228	1.73747	up	NEG
38	Com_5168_pos	TU4153400	9.735	8221.43	13363.1	11555.8	104564	64703.8	212080	144942	74152.2	87920.2	4996.51	20681.3	16035.9	18669	105509	9779.5	38656.5	7215.97	11310.1	17546.8	6646.78	10741.6	13076.4	26556.4	30153.7	9786.44	5100.47	21027	6951.38	9566.62	10018.1	5848.96	13304	25540.8	7912.7	4.08089	2.02888	0.00679899	0.045	0.730104	1.62979	up	POS
39	Com_16	p-cresol	6.07101,0	20175.7	501475	582140	20175.6	259241	822968	1.02508e+06	20175.7	20175.5	627234	20176.2	648790	20175.7	20175.7	20176.1	20175.8	20176.3	20175.7	20176.4	749319	20175.7	20176.3	20175.5	20176.1	20175.6	20176.2	20176	20176.4	20175.6	20175.7	20175.5	93510.5	20175.9	20175.7	4.07579	2.02708	0.0315349	0.127	0.636678	2.03638	up	GC-MS
40	Com_6503_neg	Piragliatin	7.693	977.48	5637.57	11479.9	454.327	2228.61	18070.8	14817.5	7573.48	2779.05	6086.87	375.487	7042.58	521.621	5546	2585.8	8656.19	545.383	254.772	2062.99	12054.6	104.901	104.171	126.019	925.765	368.195	94.2716	1367.62	512.89	1801.61	2469.48	64.2602	792.704	209.225	322.182	4.03536	2.0127	0.000364197	0.00897	0.84083	2.47299	up	NEG
41	Com_847_pos	2-Decylfuran	12.978	1.24011e+06	327508	321483	526451	1.52655e+06	1.26348e+06	1.45688e+06	688031	658684	2.46301e+06	304396	953691	2.08278e+06	533391	2.75512e+06	1.10962e+06	2.37131e+06	622656	149226	350812	85607.8	96247.7	24710.1	294472	120620	164441	146654	318254	721104	873601	94984.4	458265	174477	458271	3.99319	1.99754	1.12713e-05	0.000746	0.899654	2.06723	up	POS
42	Com_6398_neg	1,26-Hexacosanediyl (2E,2'E)bis[3-(4-hydroxy-3-methoxyphenyl)acrylate]	11.878	4898.53	348.29	849.374	1012.09	433.729	1460.07	1970.89	377.256	26254.1	3221.68	567.657	1129.66	25127	647.022	2307.04	580.918	1758.84	2043.03	1784.7	320.921	540.487	218.35	245.854	132.679	282.286	240.567	885.879	1481.63	750.606	926.616	203.624	479.712	616.913	7114.26	3.99297	1.99746	0.0238652	0.101	0.726644	1.20452	up	NEG
43	Com_19456_pos	2,3,-DIHYDROXYBENZOYLSERINE	11.726	3484.24	2215.52	10316.7	14724.4	12528.3	4998.54	11088.3	7739.28	12309	2634.46	1851.44	2789.83	1275.83	2090.11	2032.12	9495.61	2519.59	1993.23	1738.96	970.114	1233.16	1102.79	1053.58	1021.04	1212.61	1116.11	3051.84	1252.6	903.943	3476.35	1002.42	1260.59	767.37	3168.23	3.95417	1.98338	2.33895e-05	0.00136	0.906574	2.05595	up	POS
44	Com_9861_pos	Dehydrocholic acid	12.939	1255.13	10457.8	4732.64	4080.7	75733	14515.8	14265	3652.69	3118.9	9590.44	1755.16	4499.53	8026.26	19298.9	6788.94	4592.8	1685.62	1878.23	3448.59	2468.25	1466.53	4220.73	4937.54	7864.21	1886.91	6685.46	1478.93	2451.58	1526.53	1785.58	2778.35	1780.64	1793.63	1226.02	3.78538	1.92044	0.00336952	0.0311	0.775087	2.2653	up	POS
45	Com_1356_pos	1,4-Di-tert-butylbenzene	13.07	595642	149966	154287	240061	754454	660244	800444	334617	343959	1.25683e+06	156937	489100	1.17423e+06	288916	1.52433e+06	591670	1.2892e+06	257324	74195.4	184760	45515.9	63467.6	16805	140442	79416.7	182538	92110.7	179959	424004	411674	59227.4	268037	101028	274780	3.78418	1.91998	2.77531e-05	0.0015	0.878893	1.96577	up	POS
46	Com_8694_neg	EPIGALLOCATECHIN 3-O-(3-O-METHYL)GALLATE	11.822	3821.97	2594.81	7049.44	7100.93	529.671	296.376	561.033	5501.75	5132.16	1214.25	1737.91	5576.94	2492.97	4934.4	1060.29	6232.16	9632.47	630.176	534.219	267.526	501.506	360.208	353.172	216.39	1484.61	832.531	300.282	375.611	273.909	9421.32	475.326	880.92	313.959	487.481	3.69693	1.88633	5.02882e-05	0.00271	0.861592	2.34796	up	NEG
47	Com_2255_pos	2-arachidonoylglycerol	14.699	24771.4	54108.5	60507	53382.9	110704	244869	603156	49429.4	72063.3	99726.6	46982.5	35700.3	48047.4	53953.6	37687.8	78862.3	36076.2	24434	24801.8	20813.5	20976.8	29476.5	26896.6	67209.1	19699.2	14775.4	27049.4	32888.2	24648.1	32270.4	21021	23929	25658.2	28947	3.67357	1.87718	0.000116346	0.00394	0.934256	1.62409	up	POS
48	Com_2566_pos	apronalide	6.277	165226	220541	93368.9	67162.7	272016	575538	264653	157170	321824	64860.4	157901	82180.1	157015	195021	115471	78976.1	103800	101261	20218.3	38072.8	17372.1	43842.2	20764.8	85937.4	30571.4	20658.1	106110	52360.5	88581.5	82763.4	18589.5	33889.5	74521.3	13403.3	3.64314	1.86518	1.51119e-06	0.000183	0.913495	2.08268	up	POS
49	Com_15943_pos	Methional	8.659	15638.4	7995.51	15819.4	22651.5	15572.2	10133.8	24124.2	6490.19	11497.9	16926.5	4223.63	17254.5	8836.36	8910.46	13043.6	13141	16783	4018.75	4064.77	2410.85	1270.4	2638.26	2657.97	1166.24	1403.86	1744.46	10208.1	1530.95	1862.15	11908.4	1950.52	4829.33	2220.74	7863.07	3.59288	1.84514	1.22489e-07	2.97e-05	0.944637	2.3971	up	POS
50	Com_65	3-Cyanoalanine	7.56506,0	23817.4	35256.5	22750	33568	85866.3	57952.2	697.331	21516.7	38997.8	19276.3	20596.9	35884.7	24744.6	23187.4	19491.9	88741.6	697.385	19855.8	18783.9	697.951	697.492	17414	697.389	15684.2	697.426	1394.44	697.288	697.932	697.467	42348.6	697.489	697.854	20197.7	14648	3.53145	1.82026	0.00080897	0.00619	0.83391	3.6526	up	GC-MS
51	Com_6028_neg	Difluprednate	13.373	1373.18	1654.01	1498.16	933.732	1101.47	936.497	3405.02	917.365	1150.34	2023.56	1438.72	1335.33	1019.91	5055.26	965.465	3608.77	29191.5	811.326	879.358	1124.98	701.817	791.882	584.622	606.047	1060.34	1657.76	967.601	1247.76	1029.35	952.73	1414.28	985.779	788.678	790.757	3.51376	1.81302	0.00777469	0.0583	0.809689	1.05453	up	NEG
52	Com_5162_neg	Tariquidar	10.066	9139.61	10978.3	7599.4	14680.9	1531.14	456.407	3076.66	746.565	8413.03	1308.6	1336.48	854.13	2405.95	55368	859.976	635.643	1887.96	2341.89	2342.46	113.871	135.351	946.953	1245.13	412.917	169.351	1408.59	10869	813.219	816.892	1390.84	128.469	5873.09	5183.95	958.101	3.45031	1.78673	0.0278265	0.105	0.692042	1.37593	up	NEG
53	Com_3031_pos	(4,8,8-trimethyldecahydro-1,4-methanoazulen-9-yl)methanol	13.07	174232	42252.5	51702	77616.2	223643	215004	249323	104645	98698.7	414285	53364.7	145936	369378	89341.3	503273	192660	426612	71166.7	24513.8	60521.1	18440.9	27674	7100.96	52244.8	28418.5	75516.5	31169.7	62965.4	142353	143310	24170.8	91983.4	37199.3	100800	3.43351	1.77969	7.80828e-05	0.00334	0.865052	1.78426	up	POS
54	Com_219	2-Monoolein	14.2017,0	16446.5	19171.5	15377.3	17204.3	4320	21324.5	89331.7	10504.5	23401.1	35060.4	17389.2	18012.6	4320.05	16778.3	4320.45	4320	4319.89	4320.52	4319.87	4319.95	15053.5	4320.57	4319.88	4320.47	4320.16	4320.65	8639.44	4320.05	11277.8	4320.06	4319.99	4320.41	4319.99	4320.24	3.3692	1.75241	0.000462479	0.00378	0.792388	1.76775	up	GC-MS
55	Com_2682_neg	Paliperidone	11.798	54502.6	61688.5	65459.4	16328	105678	151954	18045.3	22018.5	15913.7	141975	13931.8	17918.1	16290.1	211994	36410.4	33687.1	7020.3	12308.7	24493.2	5146.12	16954.5	53315.3	22856.3	4566.48	33010.2	34724.7	17218.1	2840.85	4421.9	17781.8	6783.69	7612.45	28934.5	2279.75	3.35587	1.74669	0.0021052	0.0259	0.764706	2.05907	up	NEG
56	Com_1729_pos	monolinolein	14.679	25368.9	52665.9	45818.5	111262	86506.3	158232	869372	32582.9	110517	293877	44019.3	50979	44409.9	66855.2	58534.8	92675.7	48943.3	35431.8	37540.9	12433.4	18526.4	27684.1	40231.5	118170	22748.9	23860.8	43560.2	53069.8	44029.1	47333.7	19692.3	40444.4	29820.9	42207	3.33841	1.73916	0.00204749	0.0248	0.847751	1.18903	up	POS
57	Com_6171_pos	4-Allyl-2-methoxyphenyl palmitate	12.99	51692.5	95512.8	193572	44408.2	157085	141152	102592	51009.9	50307.4	123154	25293.7	27941.6	31656.5	112739	58038.5	78236.1	36161.7	17430.9	38627.3	14362	62234.5	20641.6	18639.2	28582.3	26530.7	26916.7	43066.6	7457.26	11241.9	43630.5	9063.27	12431.4	33075.1	6001.25	3.28756	1.71702	6.86048e-06	0.000476	0.903114	2.42885	up	POS
58	Com_9005_pos	(3E)-4,8-Dimethyl-1,3,7-nonatriene	12.977	40170.1	13521.3	14818.3	15361	51056.6	45583.4	43985.4	20103.2	26774.2	69099	14741.7	35672.5	63298.8	18481.6	95640.1	39247	87739.2	23516.7	11907	14273.3	6356.44	4133.96	4991.19	9721.99	6852.85	8104.51	6256.84	13372.2	23203.3	25421	10175.6	16451.8	7975.08	19777.2	3.27211	1.71022	5.71362e-06	0.000416	0.903114	1.69363	up	POS
59	Com_5796_neg	4-Oxo-4-(3-pyridinebutanal)	8.318	930.643	857.519	2924.62	528.513	7536.72	2146.93	5278.35	557.284	914.205	3965.31	761.997	1625.53	553.868	2453.08	1056.08	733.44	676.344	566.064	720.195	377.024	353.314	929.258	820.574	419.234	604.306	428.114	673.708	851.34	519.843	650.587	382.339	938.908	575.987	525.796	3.24096	1.69642	0.000853547	0.0136	0.83391	1.19842	up	NEG
60	Com_1939_pos	3-Carboxy-1-(beta-D-glucopyranosyl)pyridinium	7.654	43973.3	101813	312237	97243.2	184398	390568	748846	214829	65436.7	386902	29537.4	193036	85550.5	59463.9	94109.4	282425	124238	25947.5	48984.1	40662.8	117012	11917.9	82275	94057.6	85272.5	44139.4	130147	59080.1	79699.2	59164.9	61278.1	24276.3	17435	76912.3	3.22662	1.69002	0.000734063	0.0146	0.82699	1.88329	up	POS
61	Com_130	Lyxonic acid, 1,4-lactone	9.82419,0	35266.1	48842.8	52416.8	34802.2	43153.8	37194.4	111115	30155.8	24369.5	12184.8	45005.5	59690.2	32770.8	29521	47355.3	12184.9	12184.9	12185.6	12184.9	12185.5	12185.2	12185.7	12185.1	12185.1	12185	12185.4	12185	12185.3	12185	12185	12185.6	12185	12185.6	12184.8	3.22577	1.68964	2.58363e-06	5.27e-05	0.83391	1.90368	up	GC-MS
62	Com_1220_neg	3,6-Anhydro-1-O-palmitoylhexitol	15.053	14889.5	18487.2	10401.1	31631.4	37191.4	214423	513366	65581.3	66113.5	234329	8750.6	10090.6	6418.31	28023.3	15415.4	90344.4	6594.96	9615.69	8260.11	16574.2	16182.1	32074.6	171234	79931.3	17391.6	18511	13992.8	6768.18	4060.92	7197.23	9286.39	4254.17	6308.32	4585.06	3.21906	1.68664	0.0312999	0.113	0.712803	2.03597	up	NEG
63	Com_13628_pos	Brivaracetam	10.051	6403.95	3732.9	47054.9	2861.45	7097.97	11285.7	5199.4	8605.95	6433.06	6913.44	2536.98	4961.28	2473.33	5214.88	13522.8	7896.29	6349.39	1818.2	4254.54	2086.92	6493.42	2738.54	2850.09	2036.35	3962.72	1782.28	2850.24	1846.83	1196.71	4708.63	1923.05	1903.58	1188.41	2689.13	3.20623	1.68088	5.73121e-05	0.00269	0.896194	2.06532	up	POS
64	Com_9852_pos	N-(4-Amino-1-carboxybutyl)glutamic acid	11.482	4305.02	7743.02	2000.81	8091.06	9644.54	6377.62	568.41	3045.14	2894.29	2293	4293.48	8608.02	722.023	4023.68	4181.39	1902.13	7513.49	1853.53	2083.91	867.692	1794.42	954.079	1055.2	3541.96	983.56	1039.62	890.743	1051.56	3668.13	790.417	852.18	937.043	957.148	1124.67	3.1992	1.67771	0.000138214	0.00457	0.84083	1.81683	up	POS
65	Com_1247_neg	Sunitinib	12.469	4422.86	17375.8	40142.7	14129	14026.4	1967.85	7818.97	7519.92	3973.55	7462.59	5605.85	93028.7	1793.39	25533	11271.6	12230.6	28446	1916.16	3879.87	4707.45	2172.12	1062.78	1006.34	457.624	10930.3	2092.82	1574.48	2058.74	16299.3	18031.6	1167.7	1561.78	3229.72	22624.2	3.13116	1.6467	0.00190871	0.0242	0.788927	1.66104	up	NEG
66	Com_5004_pos	Civetone	14.048	23022.6	43254.4	218526	8092.61	8761.53	17795.4	14026.7	10867.5	12657.3	10833.6	14782.3	9223.16	7566.01	18500.8	7880.1	14747.7	15508.8	10329.3	10443	11363.7	11470.1	5583.32	4184.67	5257.3	10787.5	6390.21	7408.68	11626.4	9871.83	8512.22	9712.02	9250.73	8922.09	7221.43	3.07445	1.62033	0.00765219	0.0478	0.799308	1.14326	up	POS
67	Com_1576_neg	17beta-(Acetylthio)estra-1,3,5(10)-trien-3-ol acetate	11.82	78126.7	79987.8	140587	166081	11436.3	3829.42	17227.5	157917	132081	38238	58470.9	180610	53040	188181	43962	168316	316649	15583.8	15809.9	3353.28	8679.32	3435.71	11103.4	1689.46	56142.3	16387	9015.41	5626.49	4559.15	392646	14846.5	22997.3	7398.56	13878.6	3.04192	1.60498	0.000128511	0.00504	0.854671	2.59705	up	NEG
68	Com_13921_pos	CUCURBITACIN C	12.991	12742.1	19832.2	44804.2	8855.9	34077.7	31758.2	20408.7	10632.4	10539.1	20251.7	8240.74	5336.09	6821.5	22847.4	12881.7	15691.3	8992.58	3480.16	12435.5	2351.67	7052.13	5114.36	6075.03	8292.52	6110.51	7969.92	7471.86	3262.11	4597.17	12283.2	2101.19	2310.19	7054.83	1598.28	2.96014	1.56567	1.23452e-05	0.000782	0.906574	2.13862	up	POS
69	Com_8855_neg	icomucret	12.183	1955.16	1996.9	7196.35	3039.05	714.286	1414.31	6573.43	839.044	2317.59	3790.27	2877.3	2434.39	598.022	2976.12	2271.34	5522.8	3351.11	764.786	647.287	420.126	469.017	887.722	1032.34	404.798	575.67	882.952	457.518	761.038	447.91	5935.74	732.636	514.756	366.788	1579.87	2.95407	1.5627	2.04365e-05	0.00136	0.878893	1.68108	up	NEG
70	Com_13667_pos	Bryotoxin A	10.723	9614.98	30132.4	46754.4	14157.7	11222.5	9677.12	19191.3	5600.96	9297.14	10962	11894	9999.84	13930.4	5987.14	8456.17	5731.95	29143.1	6361.7	6823.44	1048.25	918.79	5322	1260.97	3850.41	829.094	1268.09	8898.87	5623.4	7704.77	11327.2	1096.3	6592.45	5579.02	10764.6	2.95245	1.56191	0.000107344	0.00381	0.878893	1.55135	up	POS
71	Com_8010_pos	Cyanotriphenylborate	11.88	15626.6	7742.3	13191.4	13610.1	47978.2	11474.4	23752.5	28733.5	9453.32	13919.5	7122.82	12570.2	9647.33	14301.7	15528.6	4804.53	38129.4	5528.62	5018.6	3050.28	2706.11	3726.71	3971.14	6645.2	2763.03	7566.76	5131.51	6242.05	4943.56	18667.6	4128.81	5984.63	4178.33	7547.25	2.94055	1.55609	4.23541e-06	0.000343	0.916955	1.70293	up	POS
72	Com_2167_neg	4-Methylphenol	7.637	68634.6	94982.9	129170	18113.9	44068.8	146773	136574	84217.4	49167.7	55483.9	2387.34	98104.1	24445	92759.6	70090.2	92864	35650.2	8842.41	42130.6	97651.7	1008.81	8397.99	10502.8	26357.7	15789.9	1921.82	60243.3	3426.26	42317.9	50676.7	882.686	31992.9	3825.99	23553.9	2.89504	1.53358	0.00147215	0.0198	0.83391	1.89889	up	NEG
73	Com_2431_neg	Cotylenin F	11.869	78900.3	88201.8	89157	48054.1	88289.3	199556	34814.5	55666.2	70032.8	84229.2	28247.6	28772.6	35223.4	248757	59847.9	106140	56750.1	34645.3	50644.6	12862	15973.8	25673.5	16958.6	13138.1	27728.3	22621.9	18267.9	12973.7	19618.1	130863	18721	27711.8	19427.4	16307.8	2.89306	1.5326	6.81799e-06	0.000653	0.923875	1.55344	up	NEG
74	Com_19314_pos	Akeboside Ste	10.398	1748.23	15179.3	2381.71	1829.9	1827.23	1825.65	1460.81	1446.58	1709.51	5810.25	3885.91	7673.66	5789.85	11134.1	10046	1715.81	3685.24	1927.84	2135.41	1156.72	1213.01	1263.06	1320.44	1327.75	1028.1	1266.41	1845.44	2531.27	1861.22	1773.4	1236.25	2198.47	1488.29	1821.82	2.88922	1.53068	0.00116973	0.0189	0.788927	1.22118	up	POS
75	Com_8608_pos	n-Amylbenzene	12.978	46229.6	17126.3	17581.6	21715	65543.2	48999.8	49739.1	26180.1	33766	85975.3	24986.3	24069.1	67050.4	25847.8	98924.7	42565.2	91064.5	19402.9	17374.3	14045.8	12450.4	8563.13	4973.47	14604.3	11256.6	12688.7	11969.4	16606.1	29504.7	33132.8	11619.3	22125.3	13855.7	20476.5	2.8668	1.51944	4.67916e-06	0.000359	0.923875	1.43886	up	POS
76	Com_15573_pos	2-Methylaminoadenosine	11.274	8676.04	2988.66	3151.48	3823.58	13711.6	12198.7	14046.1	4736.49	7306.68	25889.5	3272.03	9401.35	21533.8	6109.15	32451	8996.59	26650	2121.8	2683.53	4394.13	1649.71	2384.81	1622.17	3271.44	2085.03	10959.9	1837.88	4839.71	8570.23	8915.69	2458.32	5304.89	3039.88	5398.51	2.86482	1.51845	0.000404162	0.00965	0.83737	1.6594	up	POS
77	Com_4966_pos	Sulfolithocholic acid	9.246	21566.2	211134	33693.7	24355.5	23845.6	21813.3	19150.7	18860.1	21888.5	44715	31104.3	75002.2	55932.2	123738	117241	22356.1	37476.9	21204.1	22521.4	12467.7	14630	13384.9	12220.7	15306.3	11991.1	14119	21600.1	29507.4	22861.8	21605.6	15917.1	26288.9	19720	23278.2	2.8368	1.50426	0.000704208	0.0142	0.847751	1.16347	up	POS
78	Com_163_pos	DL-Stachydrine	1.338	565069	2.99012e+06	6.66838e+06	260119	132319	1.03452e+06	2.21077e+06	378984	1.19356e+06	450427	4.11689e+06	3.30338e+06	438565	3.08132e+06	7.36157e+06	481581	4.18539e+06	2.04716e+06	332396	279761	190992	99714.7	251494	591368	203506	101670	2.46104e+06	402858	482428	1.82992e+06	226865	194090	294433	3.7817e+06	2.82128	1.49635	0.0109985	0.0518	0.764706	1.28395	up	POS
79	Com_120_neg	Androsterone sulfate	11.819	2.0065e+06	2.10107e+06	3.59835e+06	4.30454e+06	154659	97286.4	449199	3.82648e+06	3.31637e+06	977935	1.40564e+06	4.61176e+06	1.33633e+06	4.75486e+06	1.07483e+06	4.53491e+06	7.85668e+06	392348	402856	85172	245175	29231.2	235887	41134.4	1.52409e+06	333908	241789	135124	124432	1.11933e+07	425573	620125	196572	369854	2.7962	1.48347	0.000293071	0.00789	0.83737	2.55959	up	NEG
80	Com_10681_pos	2-ETHYL-4,5-DIMETHYLOXAZOLE	6.283	15691.3	23022.2	13564.8	10828.6	34360.3	65704.5	26965.2	22142.3	26767.5	12043.1	26776.2	11358.8	19164	24729.5	17991	17342.3	12759	17474.3	3778.2	6335.91	4392.76	5029.74	4283.46	12509.3	5693.36	3814.64	11385.1	10215.9	11670.7	12380.9	6044.55	7020.03	10744.6	5145.89	2.76401	1.46676	5.69739e-07	0.000104	0.941176	1.52508	up	POS
81	Com_6895_neg	Cxa-10	13.838	17222.1	13684.6	16508.8	5681.61	7077.83	8308.68	6889.55	5885.86	6439.31	7775.13	7080.42	9911.67	5715.88	21908.5	13039.6	5950.78	5185.56	6899.77	6769.96	1729.05	1588.87	2973.8	1390.22	2801.39	3000.98	1145.5	5117.58	4733.54	3217.45	3562.13	950.673	5403.98	6434.64	1748.09	2.76228	1.46586	3.64544e-06	0.000449	0.934256	1.40314	up	NEG
82	Com_6640_neg	Bemotrizinol	11.851	14129.8	13818.5	13983.9	8699.27	14362.9	28400.4	7354.08	9158.43	11451.6	13126	5182.37	5475.59	8962.32	35287.3	11375	17047.3	9835.98	5759.28	8628.91	1694.22	2494.27	3764.52	3112.56	1957.17	5629.1	3646.45	3396.24	2343.8	3785.24	22748.6	3385.93	5009.83	3321.94	2609.65	2.73331	1.45065	2.16589e-06	0.000311	0.923875	1.56649	up	NEG
83	Com_2509_neg	Mupirocin	12.865	1504.18	3184.08	11571.1	32858	25833	23860.1	142368	4466.26	49113.2	39465.6	488.477	40723.6	1655.47	31000.8	23476.6	8457.43	63685.8	1102.96	761.32	4294.7	970.81	70292	6546.91	4466.46	1874.27	3520.86	25666.6	1140.39	527.324	22306.9	1015.44	24292.7	5794.09	10016.3	2.72881	1.44827	0.025802	0.104	0.726644	1.61746	up	NEG
84	Com_535_neg	L-Aspartic acid	1.249	434269	392320	438965	499369	972523	1.73425e+06	1.29581e+06	1.1984e+06	877296	199129	275197	378391	273154	1.27163e+06	305181	1.70149e+06	138118	204209	172135	534887	101230	202548	455847	273198	166916	623652	368266	232633	165777	199979	193978	300244	183752	162693	2.72691	1.44727	0.000761713	0.0126	0.809689	1.52163	up	NEG
85	Com_7445_neg	Ondelopran	11.529	4476.9	4501.34	7219.56	7028.34	1353.4	371.635	1271.87	5925.42	4039.64	3285.4	2094.27	5473.86	1274.52	4556.52	1717.62	6305.45	12962.5	1101.94	570.46	176.204	603.97	1275.54	2143.93	182.479	2392.18	687.552	691.726	305.17	211.899	14176.7	498.634	1102.95	226.335	841.93	2.71642	1.44171	0.00013385	0.00502	0.861592	2.24672	up	NEG
86	Com_9081_neg	Methandriol dipropionate	12.636	561.108	736.637	1426.75	406.635	2487.04	347.945	350.862	542.592	965.381	367.632	2094.6	440.352	283.219	630.639	391.119	7961.12	642.94	495.456	347.633	528.671	409.852	249.019	337.543	190.611	1469.02	342.284	372.398	581.94	335.391	512.848	382.424	409.964	403.827	338.78	2.67741	1.42084	0.0228738	0.101	0.743945	1.00882	up	NEG
87	Com_18066_pos	Arachidonyl trifluoromethyl ketone	13.72	2961.74	18374.2	2871.96	5408.67	3290.57	1720.52	8923.21	9664.23	4979.7	3046.61	1995.06	6295.49	3157.38	13925	1577.04	14630.7	2148.17	2022.37	2198	1994.64	2249.42	2958.61	3044	1352.18	6542.95	2338.36	1604.93	1657.81	1556.09	3173.87	1903.57	1731.74	1413.75	1482.09	2.67615	1.42016	0.00135284	0.0205	0.813149	1.79443	up	POS
88	Com_5226_pos	L-(+)-Aspartic acid	1.364	19124.7	30236.7	30567.6	40980	99452.3	127751	102037	96417.8	63616.4	19048	25873.8	43364.8	28222.7	65578.8	23661.9	198757	19033.3	22725.8	17695.8	18712.8	12256.6	19345.5	25005.8	37625.2	20156.9	53112.9	23276.2	24635.2	21449.8	15013.8	16906.9	22665.8	16468.5	21359.7	2.6614	1.41219	0.000829185	0.0153	0.83737	1.65017	up	POS
89	Com_7227_neg	Ganciclovir	9.719	2532.67	732.907	1134.48	838.11	3898.92	4229.3	1388.81	878.413	1345.25	781.454	1280.58	1350.07	1377.84	5268.21	1226.84	1056.61	3406.77	634.029	354.213	256.932	552.204	274.355	1289.38	347.089	571.793	205.399	886.135	698.621	531.15	2488.9	232.242	1022.65	1521.64	465.113	2.65388	1.4081	0.000101559	0.00438	0.861592	1.34379	up	NEG
90	Com_131	3,6-Anhydro-D-galactose 3	9.85748,0	14253.7	2873.06	15092.8	2873.47	34588.1	11615.6	2873.01	13929.1	12643.3	79436.5	23399.1	16776.1	2872.91	2872.94	11999.7	11008.2	8995.6	10417.2	10447.6	2873.01	27080.6	17025.7	2873.37	2873.12	2873.54	2872.89	2872.96	2873.58	2872.89	2873.48	2873.17	2873.67	2873.06	2873.08	2.62017	1.38966	0.00683333	0.0419	0.705882	1.74895	up	GC-MS
91	Com_8772_neg	5-carboxyvanillic acid	9.622	12510.3	4343.33	9837.89	2575.03	2353.56	1216.7	8587.61	2036.24	1379.71	1937.14	2256.01	3443.09	1119.36	4473.33	4000.34	2521.21	4644.41	3534.05	836.437	2333.97	685.325	2117.49	1312.35	1311.11	1293.16	400.257	2978.64	1061.41	1417.21	2617.24	621.278	1507.56	1389.12	1503.41	2.57189	1.36283	0.000644044	0.0118	0.802768	1.08601	up	NEG
92	Com_636_neg	Taurine	1.265	230105	89638.7	292128	492222	653835	1.24847e+06	632100	647700	395313	54686.6	88996.5	177354	152490	879168	123851	1.42027e+06	147603	56858.6	94259.3	199400	66126.9	48423.2	264531	275053	250520	237226	155788	288391	81516.3	123667	178174	333972	169907	208039	2.54826	1.34951	0.0254667	0.104	0.685121	1.20566	up	NEG
93	Com_17182_pos	Rimexolone	12.762	3216.69	16483	11494.9	4781.97	15323.5	22492	9808.24	4350.79	4660.85	5975.86	6819.34	6007.34	2837.26	12319.6	3216.11	16460.4	8292.76	2483.89	6105.01	2991.2	2277.05	1436.68	1250.59	7409.82	2105.8	6026.06	7473.05	2204.2	2332.05	5862.03	3261.89	1792.41	3120.6	2555.86	2.54647	1.3485	0.000151447	0.0049	0.844291	1.52019	up	POS
94	Com_16549_pos	Aurachin C	13.076	9352.25	7520	11973.1	11022.6	20918	24737	10396.4	8874.4	13594.9	14173	8753.35	5363.59	8122.33	14286.8	13249.5	8697.72	9415.52	6251.08	4410.16	3675.25	2088.32	3959.23	4267.11	5471.22	3052.62	1784.35	7730.34	4108.25	4441.39	7447.42	4546.13	3368.53	7346.3	4985.18	2.53951	1.34455	7.2283e-08	2.1e-05	0.979239	1.45496	up	POS
95	Com_10968_pos	Embelin	13.182	18947.7	27156.1	40148.8	21179.3	54176.2	12410.4	22263.8	25262.1	30385.5	17943.4	36709.7	27905.5	32124	57303.2	29832.9	35829.2	38910.4	14970	18389.1	4473.21	6968.71	11585.6	8620.28	5055.47	6967.9	13133.4	11012.8	11949.4	19511.8	34232.3	5433.22	13857.3	9586.75	12600.4	2.53657	1.34288	8.0619e-07	0.00013	0.930796	1.62906	up	POS
96	Com_17690_pos	trihomomethionine	7.558	4073.59	8876.76	3140.26	10360.7	20708.8	3894.84	3728.77	3569.27	4026.18	4444.62	9038.66	2809.27	11087.3	3101.67	15312.4	3967.72	18382.6	2688.18	2615.92	1236.18	2145.62	1305.5	1032.01	4989.89	2146.27	1165.93	2501.01	1954.35	2866.67	6908.86	1898.48	6642.36	2224.16	7516.29	2.51793	1.33224	0.000383995	0.00964	0.858131	1.1068	up	POS
97	Com_3287_pos	neratinib	8.902	54978.8	51423.7	51653.2	134331	43804.2	22979.5	363268	113994	164471	48297.4	44223.8	31833.5	39931.5	222559	48311.6	6440.12	31681.3	41178.3	38534.6	4523.86	4595.09	25868.2	27374.7	76628.4	4773.11	3583.2	120896	20626.3	30046.4	34551.2	3886.03	52022	74079.4	23050.9	2.51473	1.33041	0.00878631	0.05	0.757785	1.1734	up	POS
98	Com_5744_neg	2-Isocapryloyl-3R-hydroxymethyl-gamma-butyrolactone	9.42	23175	25149.6	33349.3	9349.92	19711.5	14228.6	21677.7	11624	14044	6236.56	7904.68	11334.8	12756.3	9573.84	29338.1	6350.39	26066	7578.99	4690.74	5273.36	4783.82	10193.7	5155.49	4726.16	6930.24	3901.17	3400.71	6577.05	7458.78	9541.94	4565.6	16781.4	7768.76	3509.45	2.49802	1.32079	9.17963e-06	0.000791	0.899654	1.27187	up	NEG
99	Com_1548_pos	α-Aspartylphenylalanine	6.679	117453	230200	157349	844203	5675.5	158388	79619.7	10072.3	274852	44130.9	137371	28640.2	79002.2	1.05024e+06	15753	5741.12	53407.8	81870.1	52936.7	1679.93	1156.19	1824.09	4358.52	2276.21	1841.81	1243.79	512135	42853.9	32151.5	103821	1767	127250	291070	70981.3	2.473	1.30626	0.0207691	0.0703	0.719723	1.99612	up	POS
100	Com_3724_neg	gitogenin	13.047	60201.7	72947.3	97567.7	72155.6	77609.7	59002.8	41356.6	53669.7	50778	82744.6	38703.4	50124.2	38555.8	108770	70595.7	37411.3	61664.4	34953.9	36476.4	10554.2	19093.8	27585.7	24657.1	13426.7	40414.4	12373.9	32896.1	15761.5	21917.1	58291.4	18322.9	17822.9	27922.2	22568.4	2.46842	1.30359	1.07906e-07	2.33e-05	0.965398	1.33212	up	NEG
101	Com_6452_pos	Benzoyl cyanide	6.887	15233.2	55184.6	50972	33234.5	30268.8	40988.8	39408.7	1844.97	33917.4	93965.9	4037.03	61549.6	37170.4	83180.8	70039	4482.86	77276	13790.8	23384.4	1094.14	1408.74	1142.51	1280.7	1996.46	1526.86	1082.55	52452.8	19318.1	78207.6	20687	1148.51	6309.48	9575.43	63446.4	2.46012	1.29873	0.00265639	0.0286	0.788927	1.8224	up	POS
102	Com_6555_pos	Gly-Phe	6.338	20221.5	10543.3	47842.6	38031.4	18062.5	64288.8	131011	102444	85978.2	7385.63	13799.5	10394	11296.4	102649	8907.53	11586.2	9916.75	11994.5	8491.02	10894.3	12245.4	38944.4	43956.5	27953.6	13368.6	2637.84	40616	8233.18	6930.84	12285.2	4469.39	9374.34	23182.4	9444.89	2.43615	1.28461	0.035154	0.0919	0.681661	1.30007	up	POS
103	Com_79	Benzylamine	8.05286,0	49687.9	16871.5	56472	16871.5	62123.8	35586.6	52631.1	44235.9	34742.3	75325.4	16871.5	53169.7	52936.6	36324.1	60035.8	16871.9	16871.5	16871.5	16871.6	16871.5	16871.9	16871.5	16871.7	16871.5	16871.5	16872.1	16871.5	16872	16871.3	16871.9	16871.4	16871.9	16871.7	16872.1	2.4323	1.28232	2.88492e-05	0.000321	0.84083	1.4436	up	GC-MS
104	Com_5907_neg	mycophenolic acid acyl glucuronide	9.169	18738.6	8286.13	21337.1	10339.9	14580.1	6641	5238.41	16590.4	20180.6	29239.5	5896.19	22203.6	19848.2	46892.7	21131.7	15173.1	6507.99	7724.5	7008.18	3242.9	6623.09	4264.34	5206.31	3964.27	10608.3	4306.39	8118.49	1813.09	3070.84	33256.3	2581.44	5333.3	10293.4	2525.35	2.40807	1.26788	0.000134105	0.00482	0.851211	1.39906	up	NEG
105	Com_6018_neg	asp-gln	1.245	8524.05	8180.84	8912.76	18139.1	10083.7	32899.2	19793.8	8256.99	21545.5	10784.4	7662.43	8474.49	6916.19	45072.2	7752.36	9435.53	5638.63	5050.36	4437.39	1902.4	2451.82	3118.76	7094.34	2202.77	1494.49	1557.5	12394.1	8898.27	3247.35	19212.4	2252.9	11659	9146.8	3380.88	2.39265	1.25861	0.000279912	0.00778	0.806228	1.22926	up	NEG
106	Com_85_neg	p-Cresylsulfate	7.543	2.43246e+06	3.6529e+06	4.86554e+06	741712	1.33806e+06	5.63721e+06	4.1554e+06	3.02726e+06	1.94875e+06	3.81566e+06	70221.9	4.012e+06	944346	2.4738e+06	2.55197e+06	2.72112e+06	1.33415e+06	285050	3.72123e+06	2.51749e+06	20236.5	408426	245105	1.98162e+06	431389	72990.1	4.35459e+06	99365.7	1.4558e+06	1.14176e+06	13704.9	1.03398e+06	133284	1.21144e+06	2.39041	1.25726	0.00405961	0.038	0.785467	1.92276	up	NEG
107	Com_61	3-Hydroxynorvaline 2	7.46001,0	1.17339e+06	907441	992536	710751	959997	258284	802772	812659	914445	258284	860682	813555	1.11959e+06	1.28506e+06	903376	855589	880445	689393	258285	258285	258285	258285	258285	258285	258285	258285	258285	258284	258285	258285	1.51503e+06	258285	258285	258285	2.38684	1.2551	9.42982e-07	2.89e-05	0.83391	1.84982	up	GC-MS
108	Com_14035_pos	4,4'-Thiobis-2-butanone	7.545	6533.12	15539	5466.38	16974.2	36789.3	7093.77	6987.06	6836.07	8285.42	7904.02	15003.9	4566.93	18177.7	5081.2	24434.1	6214.16	31879.1	5583.91	5276.84	2075.64	4291.56	2208.75	2242.39	8405.27	3895.28	1951.21	4419.09	3633.17	5420.95	11979.9	3425.57	12113.7	4026.03	13004.6	2.38165	1.25196	0.000687533	0.0141	0.83737	1.00639	up	POS
109	Com_11568_pos	2444643WXK	11.162	5222.67	9332.33	5157.89	9490.59	22759.2	4687.07	7005.3	5598.41	5415.76	3893.3	6992.98	13211.3	2356.71	6667.97	6222.29	3111.89	8583.79	4952.07	5548.2	2620.19	2945.64	2411.11	2409.34	4544.15	2504.11	3166.32	2201.4	2239.91	5097.77	3532.3	2370.48	2246.82	1712.55	2366.13	2.37778	1.24961	2.37549e-05	0.00133	0.899654	1.41272	up	POS
110	Com_32	2-Butyne-1,4-diol	6.60363,0	23496.9	27419.4	28024.6	26786.2	31985.7	27980.8	32735.4	28834.7	25086.8	23474.1	24035.8	27212.1	26267.4	30991.8	5012.62	25452	24768.6	25252.5	21859.3	5012.92	20068.3	5012.71	12485.5	5012.72	16928.3	5012.78	14708.8	15985.8	5013.18	5012.72	5012.62	5012.66	5012.52	12815.4	2.37322	1.24685	1.06924e-05	0.000164	0.927336	1.90243	up	GC-MS
111	Com_16084_pos	1beta-Hydroxycholic acid	13.675	3060.79	5308.48	7491.09	4067.99	26590.9	1105.6	8183.87	3689.97	6247.15	7864.45	6130.72	3765.51	7949.07	7686.92	3141.24	4119.1	3839.22	3085.36	3566.01	1435.12	2628.17	5159.2	1243.8	3655.97	2709.07	2167.81	2277.28	2187.02	2874.71	4443.61	2010.9	2467.43	2853.06	2014.89	2.35664	1.23673	0.000761485	0.0146	0.875433	1.1976	up	POS
112	Com_1168_neg	Triclosan sulfate	12.2	618.883	520.266	5441.66	7411.39	7167.13	5642.49	12829.2	6295	704.685	445.017	748.266	643.343	525.33	6669.63	550.239	3805.8	1186.17	720.77	1066.25	488.28	446.005	10134.3	3604.19	486.652	452.275	2097.21	805.445	705.841	443.29	540.45	415.087	598.261	426.29	2723.91	2.34011	1.22658	0.0482211	0.147	0.709343	1.45257	up	NEG
113	Com_1840_neg	N-Phenylacetylglutamine	6.345	25131	53236.9	158893	39642.6	56026.8	110195	276225	77337.1	22185.2	201254	10219	110187	27185.5	27169.8	29494	58613.4	34416.7	11573.8	20798.4	50229	46301.1	8085.07	117697	27392.9	36451.6	29589.8	62519.7	25038.2	22777	27122.8	42999.7	9632.99	6778.84	19972.8	2.33187	1.22149	0.0133659	0.0784	0.733564	1.40219	up	NEG
114	Com_8914_pos	Toxiferine I	12.985	26064.5	36807.2	107483	26040	86479.2	80099.6	54577	34862.2	30834.8	62760.2	19650.5	18376.7	20352.2	44737	29383.1	44468.3	27165	17839.7	28880.5	7597.41	33050.3	14694.8	17742	20996.4	18259.7	23276	26054.2	10818.2	10756.3	44689.9	6712.1	9641.95	24901.9	5994.64	2.33031	1.22052	0.000101964	0.00371	0.868512	1.63663	up	POS
115	Com_2556_neg	Glu-Gly	1.249	42424.1	45486.8	43827.7	70949.8	37033.7	197527	103758	27758	87603	26157.9	54896.8	27647.7	34998.6	229893	27367	35968.4	18033.3	29782	28519.8	13926.1	11255.6	13903	21892.8	7544.28	6885.77	11173.2	79325.2	48553.7	16048.8	53255.3	12951.9	49870	45491.3	26970.8	2.32813	1.21917	0.00250463	0.0288	0.757785	1.01377	up	NEG
116	Com_1072_pos	Artemisinin	13.045	443677	162738	692930	419036	523525	93988.4	297745	809772	530258	282978	313632	446003	158095	572736	634682	382752	1.08798e+06	200614	150086	181698	165473	54702	26175.1	157437	287017	43570.8	240910	210086	397908	501480	98464.6	157103	190696	317048	2.32291	1.21593	0.000734964	0.0145	0.83045	1.09341	up	POS
117	Com_10900_pos	saccharopine	12.374	9357.24	16320.2	15137	19555.1	31932.2	9971.98	25316.2	12788	20617	12904.4	14668.4	10001.3	63995.1	17418.4	9790	8733.31	27538.2	6878.48	6644.24	2193.02	8139.4	3382.15	1463.07	11049.2	3455.3	1874.63	7680.89	10140.3	13774.2	25839.4	4828.68	11057.2	14136.8	8206.65	2.31658	1.212	0.000297506	0.00817	0.851211	1.106	up	POS
118	Com_4823_pos	Azelnidipine	11.046	86856.9	141845	172403	91748	192181	67168.5	112391	110475	94789.8	81433.2	107725	49053.9	104255	51325.9	93825.3	78204.1	186267	78847.8	99086.9	5501.28	3218.72	66155.8	7691.63	51563.4	12942.3	1328.19	85355.9	39271	63322.7	101833	1863.75	35223.2	85065.2	53757.7	2.30036	1.20186	0.00135798	0.0204	0.861592	1.62236	up	POS
119	Com_14677_pos	Ibuprofen	12.194	13955.1	18282.4	26755.1	12443.5	18756.4	12772	23098.7	11071.2	12783.9	9925.51	9656.28	12014	14729.5	9455.66	33152.1	7506.01	32748.7	10004	10052.4	5499.04	8040.61	5626.77	2873.45	5920.98	7996.87	6990.3	5640.28	5216.74	9490.63	9592.68	5484.87	9646.99	8967.51	5691.93	2.27403	1.18525	3.04176e-06	0.000295	0.941176	1.2754	up	POS
120	Com_14175_pos	bistratamide E	9.082	26787.9	22111.7	12446.3	6053.15	2754.18	1715.69	15653.3	4152.8	7598.62	31450.4	30663.8	39790.8	24289.4	13697.7	41273.9	3003.13	17672.7	14384.9	12809.5	1627.36	889.635	1793.76	1791.29	897.245	871.971	1318.33	8483.07	19180	22945.9	12074.8	1726.26	13556.2	11889.6	6183.87	2.27388	1.18515	0.0113844	0.0523	0.761246	1.19563	up	POS
121	Com_2281_neg	scillaren A	11.676	33055.7	19671.1	35570.9	6980.13	86222.2	239285	18429.5	26981.7	28058.3	46993.3	12349.2	9222.5	37515.6	130884	24070.9	59015.3	8786.79	19952.3	12264.2	6296.17	10881.5	101073	31615.5	18553.1	14223.2	24205.1	22329	7158.96	9350.2	34135.2	14479.7	13447.6	16579.1	7883.91	2.25859	1.17542	0.0391992	0.13	0.705882	1.09796	up	NEG
122	Com_4586_pos	prohydrojasmon	12.919	113682	121394	69819.2	45392.2	43164.9	56930.1	15914.5	17358.8	58234	43863	5096.72	29973.5	45366.4	29687.7	80814.5	55777.9	47177.5	6550.7	20236.6	27174.4	12726	12020.4	9611.21	40228.8	13455.7	13516.5	53786	5747.86	47116.3	63001.9	5070.22	17707.1	32533	8999.35	2.2585	1.17537	0.00235004	0.0261	0.795848	1.30778	up	POS
123	Com_5496_pos	Phenethylamine	5.34	93674	145025	109767	27762.7	46060.9	52878.2	31984	26424.7	68274.9	166946	117977	91027.7	36462.1	127121	121885	61355.4	125691	52056.4	82554.6	2902.57	2533.33	5326.01	5103.11	2815.92	1957.78	5757.59	92458.4	28323.2	61806.8	69851.6	2332.12	63859.9	73076.5	91335.5	2.25187	1.17112	0.00138708	0.0206	0.782007	1.74911	up	POS
124	Com_10648_pos	Selodenoson	13.265	24523.5	13774.5	23363.9	24902	48804.5	43723.6	32001.5	9635.94	34784.9	14173.8	16201.3	52512.4	29719.2	57528.3	28107.9	15448.4	37126.2	14272.4	9414.33	2549.35	4646.51	4954.47	5525.47	10019.3	7153.51	4585.11	13069.3	13185.2	33098.8	32629.1	2716.43	28128.8	25705.9	13642.8	2.2474	1.16826	0.000265287	0.00743	0.84083	1.17534	up	POS
125	Com_16328_pos	Benzisothiazolone	10.077	10305	7516.24	10478.6	21297.6	24199.9	14205.2	22716.3	16883.5	9913.93	9039.74	8760.44	10766.8	7590.8	8309.97	8559.25	10850.1	9544.59	8720.39	8210.06	2898.76	3064.2	4271.58	2626.77	5606.66	2757.78	2400.29	7606.96	7752.67	7544.74	6812.59	3619.09	7675.28	5964.57	6863.18	2.23462	1.16003	3.77614e-06	0.000323	0.955017	1.08946	up	POS
126	Com_4171_pos	Medrogestone	13.266	63947.6	91045	103516	75294.4	289275	119284	53246.5	90736.6	170501	59453.7	107552	73398.4	80741.1	91200.7	59345.2	92546.4	133868	63737	44194.9	45326.4	23819.8	49484	25186.4	23048.7	39459.3	5309.02	49386.3	61206.9	47883.3	41066.7	53605.3	110724	50567.5	58709.9	2.21385	1.14655	0.000113868	0.00395	0.927336	1.15666	up	POS
127	Com_4555_pos	callystatin A	13.879	11746.4	65380.7	87753.6	34425.9	104979	14037.1	24407.2	18098.1	17654.3	33917.5	12452.7	10187.1	13789.7	31239.7	19242	85821.4	19352.7	18947	14392.5	12909.9	9761.47	25875	6698.42	12119.4	11893.7	26030.3	20700.3	10705.9	17295.7	17413.2	24730.2	11427.7	20327.5	14815.7	2.18982	1.13081	0.0125899	0.0544	0.709343	1.13891	up	POS
128	Com_2088_pos	trans-2-Dodecenoylcarnitine	12.074	271442	273906	151068	153726	197954	157948	181756	68892.1	177803	116222	218991	44086.3	309315	47947.4	118075	122355	214529	200529	196103	3014.3	50192.9	42256.3	17048.1	61288.5	29764.3	5909.87	90365.3	57837	147744	116105	12625.8	91418.3	94488	80185.7	2.17909	1.12373	0.00207093	0.0249	0.82699	1.28891	up	POS
129	Com_16858_pos	NECA	11.565	18633.6	7795.21	18231.1	9412.23	18657.4	13966	6574.18	5961.77	19214.5	11780.7	11360.2	9697.22	12255.5	11120.9	7061.09	12707.2	15595.2	7738.55	6692.78	968.103	7743.53	1948.14	2860.64	2831.2	9063.48	2353.72	7668.96	6492.4	6040.49	8982.53	1065.23	7092	12102.8	5830.3	2.15465	1.10745	0.000182483	0.00542	0.885813	1.17212	up	POS
130	Com_2005_pos	3-[(3-Hydroxydecanoyl)oxy]-4-(trimethylammonio)butanoate	10.651	170834	209944	126623	197722	314896	125896	201411	136837	207886	108561	270133	47540.6	428448	25160.3	98850	191427	254471	130543	112060	3605.96	72414.9	34004.6	13512.9	77003.8	23821.7	8122.99	138863	65167.8	167117	120473	20738.9	260304	92575.2	113320	2.14401	1.10031	0.00399486	0.034	0.809689	1.23115	up	POS
131	Com_5075_neg	2-Hydroxy-3-(octanoyloxy)propyl 11-methyldodecanoate	13.519	20523.6	25136.4	20123	15340.6	19301.4	2203.35	10729.3	13315.7	18266.2	49241.3	15286.7	18624.5	12562.4	26175.1	18413.7	14500.6	25626.2	7355.94	13074.3	14717.9	2121.34	10040.1	2224.1	3969.42	7758.54	6593.68	11381.6	5905.72	9102.97	14350.5	12307.5	5672.06	11283.4	13983.8	2.14281	1.0995	0.00107013	0.0168	0.892734	1.00911	up	NEG
132	Com_19002_pos	miglustat	10.99	2170.81	3916.6	12380.6	2836.02	2418.16	4431.61	3069.96	2237.27	4733.93	3674.3	2287.42	3931.62	4890.32	3018.06	1892.75	2908.98	3850.32	1927.92	3323.76	2281.59	2170.62	1301.36	1118.81	2131.17	1695.93	1217.79	1136.79	1821.66	2064.34	2368.14	963.803	1485.25	1650.51	1613.07	2.13556	1.09461	1.2622e-05	0.000766	0.930796	1.18767	up	POS
133	Com_9914_pos	12,13-Epoxytrichothec-9-ene-3,15-diyl diacetate	12.818	45944	24539.2	39788.9	29890.1	74994.7	29963.6	25173.8	32883	49029.1	36767.1	40918.7	28759.1	21409.1	50468.2	28881.2	28833.8	37708.5	31489.3	20200.3	4075.94	12223	8712.04	5802.22	12450.7	19289.7	7845.93	25460.6	24280.3	27199.8	24819.9	5660	19224.3	30592.4	17282.6	2.11036	1.07749	5.24153e-05	0.00263	0.913495	1.06676	up	POS
134	Com_20833_pos	Digitoxin	10.133	2060.63	11787.6	4604.66	2524.73	1860.37	3953.94	1465.91	4524.78	2549.07	5306.22	4064.74	7651.43	6827.94	5281.59	8217.68	2337.5	4687.73	965.234	2046.47	640.735	2761.52	827.062	761.52	1803.04	4145.16	1394.56	3760.67	2899.02	4016.7	1149.14	1053.17	1932.82	4122.92	3512.92	2.10905	1.07659	0.000860341	0.0157	0.820069	1.0757	up	POS
135	Com_20335_pos	(8E)-9-(1,3-Benzodioxol-5-yl)-1-(1-piperidinyl)-8-nonen-1-one	12.186	4200.83	3580.33	6733.36	8988.18	13533.4	4926.91	6260.67	5373.34	4624.68	6591.84	8468.84	3470.36	2019.94	5392.23	4544.64	4599.18	13532.6	1667.53	1937.32	2325.9	3054.48	1977.13	1725.9	2112.67	1504.09	6328.4	6713.33	2821.58	2225.97	4758.8	2939.18	2681.99	3320.67	2714.24	2.1028	1.07231	5.76421e-05	0.00262	0.865052	1.38967	up	POS
136	Com_6508_neg	Sisapronil	1.338	14243.3	8783.57	12940.7	12111.2	13723.1	19702.7	19718.3	19188.6	17254.7	11906.6	10270.5	8985.33	7864.68	23526	4921.25	8329.99	5924.93	9691.6	4792.28	3498.82	3790.97	5792.3	6155.23	3719.99	6306.75	3095.48	9990.55	5801.39	3842.53	6994.54	5610.58	10511.9	9331.6	5667.21	2.0976	1.06874	1.76603e-05	0.00138	0.878893	1.01186	up	NEG
137	Com_4717_neg	Tributyl citrate acetate	12.386	764.779	2274.61	4974.16	2489.5	1443.54	426.512	1145.72	1265.53	913.926	1644.62	1288.27	14951.4	524.652	2751.02	2663.5	1481.13	3704.64	272.302	554.378	960.018	2350.18	762.378	973.994	252.326	1889.57	830.09	372.015	511.056	3840.95	2324.36	364.716	369.172	621.678	4147.04	2.0895	1.06316	0.0234789	0.101	0.723183	1.08023	up	NEG
138	Com_2312_neg	L-(-)-Asparagine	1.261	138674	117342	120961	98606.9	122192	235829	107835	80247.7	107227	57271.3	80745.9	179054	87340.3	145889	89816.2	77575.1	52493.5	62028.2	38672.2	6513.69	5991.06	20988.5	22193.7	22639.5	5393.14	6481.08	89324.1	149442	61079.9	155709	7521.6	151978	42728.3	64881.1	2.07878	1.05574	0.000694643	0.0122	0.802768	1.58943	up	NEG
139	Com_7867_pos	EDDA	1.284	37267.4	34093.7	42938.6	16446	29963.1	39267.8	48209.3	25616.4	40947.9	37522.7	24849.3	37431.9	19515.1	44137.8	22272.4	40440.9	28997.2	23079.2	29349.3	894.993	9572.49	2882.73	6782.59	17836.9	3920.22	1538.11	25239.3	20429.2	30822.9	21656.9	939.486	34516.5	27374.4	18113.7	2.07281	1.05159	0.00146036	0.0213	0.865052	1.38123	up	POS
140	Com_238_pos	Decanoylcarnitine	11.551	1.95874e+06	3.34888e+06	1.89938e+06	1.66263e+06	2.19854e+06	2.02224e+06	1.8532e+06	1.21383e+06	4.59153e+06	1.02655e+06	3.54877e+06	1.31208e+06	1.46705e+07	675105	1.09291e+06	2.62966e+06	6.5614e+06	3.4982e+06	3.21113e+06	65245.6	666350	492953	210616	806336	301583	95951.8	923820	652857	4.54486e+06	1.60774e+06	1.20932e+06	1.63604e+06	1.75839e+06	3.5945e+06	2.06782	1.04811	0.0112366	0.0521	0.743945	1.16526	up	POS
141	Com_7185_pos	Uroerythrin	11.951	31766	51976	66274.8	29092	128006	34862.6	47120.6	28128.4	30815.8	23370.1	25929.4	12525.9	61413.4	41452.3	26549.9	43302.2	37235.9	22194.4	45184.7	2644.9	5237.74	24617.3	5525.6	42662.2	5379.65	1621.69	26447.6	15250.9	22727.4	43772.9	2982.56	20523.2	45466.8	17429.6	2.05858	1.04165	0.00202433	0.025	0.802768	1.1793	up	POS
142	Com_3418_pos	2,3-Bis(octanoyloxy)propanimidic acid	11.668	146784	153125	83642	111738	182248	76678.9	134047	89665.5	142810	70074.7	172376	35521.1	148866	58327.2	63084.6	86174.6	130665	17431.2	92490.9	2468.25	78792.4	27830.7	9504.01	51571.1	24208.9	9293.12	83279.9	65929.9	112371	136511	30589.6	64009.6	63075.4	48716.3	2.05412	1.03852	0.00163864	0.0223	0.83391	1.17213	up	POS
143	Com_12643_pos	(2R,2'R,3S,3'S)-2,2',3,3'-Tetrahydroxy-beta,beta-carotene-4,4'-dione	13.019	6936.5	8033.4	18400.1	6387.44	8687.79	6209.65	5270.81	10309.5	14636	9333.28	3936.36	2857.79	6507.23	13615.6	5760.03	10432.5	8385.03	2885.34	4519.31	3251.55	5324.59	7098.27	3725.32	3167.25	4016.99	5224.99	7046.07	2804.39	2082.84	8418.72	2427.36	3630.2	3851.13	1521.03	2.05223	1.0372	8.11746e-05	0.00338	0.858131	1.59019	up	POS
144	Com_186	noradrenaline	11.9186,0	3203.79	3407.82	1986.13	2663.51	2683.02	2502.53	3116.23	3407.8	2443.31	4633.18	3290.48	222.285	4545.18	3502.79	2038.13	3486.97	4773.02	2412.46	2624.92	222.647	222.395	2720.85	222.813	222.162	3868.3	222.235	1514.88	2599.73	2218.82	222.855	222.17	444.022	2945.63	2431.11	2.04855	1.0346	0.00228638	0.0156	0.816609	2.16981	up	GC-MS
145	Com_5774_neg	2-(3,4-dihydroxybenzoyloxy)-4,6-dihydroxybenzoic acid	1.239	7210.88	9260.88	11920.3	9717.53	24764.6	16685.5	14378.4	10024.8	11870.7	5829.01	5202.88	8130.87	3890.23	17349	5226.37	24595.3	5918.06	3877.43	2925.23	6321.26	7585.29	7096.52	4140.92	12265.3	2509.08	2810.5	5729.78	5774.36	3274.11	9312.77	6541.52	5737.57	3849.33	3964.48	2.04849	1.03456	0.000493463	0.00967	0.820069	1.04174	up	NEG
146	Com_6985_pos	N,N′-Diethylthiourea	7.655	45990.3	24345.8	2102.44	17935.7	73651.6	8647.31	20527.4	11619.2	53008.2	18572.9	12310.9	16713.9	45346.3	53984.7	40176.6	42647.4	8012.75	12063.4	22829.4	1314.87	1875.82	1085.66	1008.8	24858.8	58078.9	865.894	15194.4	12443.2	27115.9	17055.7	1060.76	6631.9	18058.6	22272.1	2.03267	1.02338	0.0114754	0.0522	0.716263	1.40432	up	POS
147	Com_7551_neg	Eluxadoline	10.793	2172.57	2874.89	6312.81	1273.26	5730.99	4999.99	8848.58	1494.62	4264.95	7955.74	2625.12	2255.55	6786.61	3901.6	5209.52	2113.54	786.565	1148.5	1131.46	468.341	1672.14	963.276	2383.82	2110.79	1149.72	1046.16	3855.2	1037.66	664.199	13263.6	378.949	2103.2	685.463	269.491	2.02747	1.01968	0.00109085	0.0165	0.84083	1.36576	up	NEG
148	Com_10724_pos	5-oxo-delta-bilirubin	11.052	15281.3	31399.9	37780.2	25451	50988.8	15770	24164	34380.4	23001	15712.6	25713.3	10363.2	27385.7	13591.8	23585.4	19635.3	38738.3	16558.2	20582.8	4932.19	1702.45	21535.7	4759.35	16464.3	3326.71	2219.79	20140.9	8441.69	16675.7	24245.6	3136.23	11388.3	22611.9	15192	2.02391	1.01714	0.000869871	0.0156	0.823529	1.11517	up	POS
149	Com_3122_neg	Clazuril	1.321	3049.75	2529.04	3089.56	2859.34	48256.7	13793.6	12590.9	10321.2	10466.8	3268.75	2417.75	3293.87	1794.85	10855.3	2865.02	75989.4	1930.38	2387.6	2148.41	1375.07	2131.67	1284.51	2893.33	64458.2	8141.02	1100.48	2357.97	3309.44	1964.19	2793.5	1370.44	2951.97	1974.82	1831.15	2.00407	1.00293	0.0336324	0.118	0.775087	1.25391	up	NEG
150	Com_13285_pos	UNII:V9Q7UUZ15U	12.534	15987.3	17493.7	12453.5	18544.6	8283.58	9245.48	21566.7	15186.2	17243	8551.81	11255.3	8920.53	21106.4	16898.2	17862	7952.62	31316.2	9884.61	6304.53	2507.05	5855.21	3834.87	3685.87	9807.6	4489.09	2605.51	5930.12	4289.36	11372.7	25143.2	5180.35	12680.1	10374.6	5783.81	2.00316	1.00228	9.04297e-05	0.00338	0.847751	1.00407	up	POS
151	Com_6305_pos	Lup-20(29)-en-28-al, 3beta-hydroxy-	13.555	3564.67	7428.5	4929.3	4057.89	5393.61	4091.78	6627.37	4886.71	4543.76	3895.63	3706.09	4500.19	3680.04	5405.31	3965.57	4868.06	4037.76	4923.47	18594.4	33628.5	5026.61	3713.05	3163.86	11023.5	10583.1	4226.82	11809.6	4663.87	10725.7	5075.73	4789.03	4631.74	19159.9	3720.06	0.499076	-1.00267	0.0173874	0.0634	0.695502	1.16581	down	POS
152	Com_16912_pos	MFCD00273304	10.601	2647.23	2701.95	4618.08	2234.73	2898.87	2142.19	3351.32	2689.69	1693.12	4095.86	3021.08	1918.34	4438.16	2714.98	2759.59	797.184	4294.98	7612.48	6936.52	2926.01	5215.2	3525.34	2349.5	15557.9	6453.57	2474.73	7656.34	3944.99	8673.89	2809.59	2870.28	5922.67	5878.94	7869.38	0.496744	-1.00943	0.000563615	0.0126	0.820069	1.81962	down	POS
153	Com_1671_neg	2-Hydroxy-3-(phosphonooxy)propyl stearate	15.23	126825	70184.5	77810.6	56351.5	78570.5	113970	52443.8	143876	107144	56892.4	54090	76192.3	48164.2	78172.5	54060.6	117670	65568.1	243515	194595	172110	177967	94030	192399	123084	159550	169640	187625	200380	158139	172047	131053	142806	159861	116447	0.492975	-1.02041	5.58005e-08	1.6e-05	0.958478	1.166	down	NEG
154	Com_13148_pos	Leu-Gly-Pro	12.562	1110.78	1068.64	1410.68	1013.12	1146.75	1096.37	957.447	1002.83	975.77	949.154	1035.08	1127.37	1039.04	937.371	1096.72	951.799	941.358	1931.61	2195.84	1095.65	1228.98	1259.36	1221.83	1307.46	1045.04	1489.64	1626.85	1794.93	1372.34	1214.48	1460.35	1753.73	3049.92	11207.4	0.492624	-1.02144	0.00273986	0.0285	0.934256	1.33353	down	POS
155	Com_5805_pos	(2Z)-3-(3,4,5-Trimethoxyphenyl)-2-propen-1-yl acetate	10.75	10718.6	6172.24	18391	9571.09	10943.1	7991.45	10213.6	51716.2	33158.8	13234.8	8063.07	8959.96	11566	11172.5	8574.59	22278.2	35972.9	18402.5	20692.9	29765.2	113382	13933.8	18528	65415.5	58438.7	40336.4	17137	9801.37	17120.3	28752	52591.5	24225.5	18808.3	23657	0.488098	-1.03476	0.00227273	0.0259	0.809689	1.11489	down	POS
156	Com_2435_neg	5,5-Dimethyl-4-(3-oxobutyl)dihydro-2(3H)-furanone	10.152	8202.97	15840.8	11027.2	5338.65	54316.3	16278.1	60470.5	12430.9	14889	17472.6	7840.49	45154.8	10299.3	18738.8	8582.45	12661.1	18008	19953.9	22931.3	63299.8	23970.6	15271.3	29310.5	46416.1	30464.8	98977.2	25517.5	16611.4	98427.8	91077.3	49600	29924	17610.3	14154.9	0.486724	-1.03883	0.00254288	0.0288	0.816609	1.10541	down	NEG
157	Com_8628_pos	Nandrolone	13.063	4085.15	6358.29	8496.72	5389.38	12336.6	6818.99	6434.34	6653.84	8162.94	7077.34	6443.14	6404.73	9361.11	9630.91	5587.78	5612.72	5189.23	11296	10246.6	9502.1	38036.6	7354.15	5209.05	18826.3	16819.8	46362.1	18405.6	9098.08	18990.8	6909.75	17240.3	11896.1	11822	6937.21	0.453074	-1.14218	0.000461214	0.0107	0.858131	1.08248	down	POS
158	Com_7336_neg	Valclavam	11.301	1307.2	1435.49	1562.16	1538.58	2666.33	1626.07	892.796	1450.74	1122.16	5154.62	2111.52	1889.9	811.174	2262.21	1247.55	3823.83	1396.71	3001.21	2008.2	2819.82	5569.32	3576.67	2960.6	3031.47	4509.32	2926.24	17967.4	5397.89	1850.99	3449.95	1991.75	4185.82	3048.02	3486.67	0.449965	-1.15212	0.000139237	0.0048	0.875433	1.25135	down	NEG
159	Com_8020_neg	Methyl alpha-aspartylphenylalaninate	10.039	826.188	1121.52	1196.17	560.889	943.319	717.046	426.887	2050.65	4327.19	1166.12	1124.95	1377.8	1809.38	1484.44	497.722	932.194	746.427	2218.92	2261.88	773.254	1910.4	1207.25	2548.85	3016.17	4249.8	1795.77	6205.75	4006.22	5019.81	1477.72	4128.34	4224.62	2260.04	1803.84	0.433913	-1.20452	7.63e-05	0.00365	0.868512	1.44992	down	NEG
160	Com_5_neg	Arachidonic acid	14.316	8.87561e+06	7.39571e+06	8.29975e+06	1.55972e+07	1.20976e+07	2.55054e+07	1.68649e+07	5.90791e+07	9.57336e+06	4.63247e+06	7.41306e+06	4.81082e+06	8.42951e+06	1.50587e+07	9.46692e+06	2.69195e+07	6.45701e+06	8.9704e+06	8.43646e+06	1.29945e+08	5.97844e+07	2.49958e+07	4.76203e+07	3.11835e+07	7.61481e+07	5.23238e+07	2.21608e+07	5.406e+06	1.33957e+07	5.33407e+06	8.48296e+07	1.08757e+07	1.95024e+07	9.43652e+06	0.403829	-1.30818	0.0234622	0.102	0.712803	1.12844	down	NEG
161	Com_4790_neg	Eterobarb	10.908	5360.09	6424.14	11325	5026.84	15015.9	5869.61	4695.42	2659.13	10851.3	10698.2	7147.09	7709.74	9470.05	6589.2	5768.6	13395.1	5682.77	19992	18181.7	9370.54	7144.84	11590.3	13805.5	20876.2	7846.65	7144.5	49555.6	39212.2	34746.6	8274.76	18986.6	21913.8	26840.4	17728.6	0.401212	-1.31756	8.21749e-05	0.00373	0.871972	1.70887	down	NEG
162	Com_36_neg	8Z,11Z,14Z-Eicosatrienoic acid	14.556	1.23829e+06	1.41476e+06	1.30037e+06	2.75947e+06	3.31387e+06	3.37973e+06	2.36169e+06	4.06086e+06	2.20807e+06	1.83453e+06	1.85393e+06	1.0259e+06	2.24514e+06	1.55652e+06	1.38931e+06	6.30839e+06	1.7743e+06	1.78225e+06	1.55017e+06	1.92909e+07	8.03121e+06	6.0699e+06	5.9953e+06	7.23106e+06	7.07842e+06	1.13906e+07	2.13132e+06	1.27632e+06	3.5804e+06	862383	1.69111e+07	1.44069e+06	4.08652e+06	2.59142e+06	0.395115	-1.33965	0.0167273	0.0896	0.709343	1.02215	down	NEG
163	Com_6757_neg	12-Deoxyoligomycin A	14.133	1770.22	2368.64	2122.36	2120.8	3298.8	1536.04	2418.8	2608.81	3315.72	2203.35	2545.6	2855.55	2701.91	2371.47	1823.62	2566.19	2655.83	10686.3	4556.69	3537.78	3220.85	2627.43	2253.11	3811.05	6694.53	2514.84	24285.3	19940.7	10535.9	2072.71	3235.59	1920.24	2846.92	3349.29	0.381941	-1.38858	0.00424983	0.039	0.795848	1.24822	down	NEG
164	Com_12388_pos	2-phytyl-1,4-dihydroxynaphthalene	12.991	1226.95	3463.64	1718.06	1002.09	3234.65	1230.96	1514.83	2916.96	1475.73	1511.82	1756.09	1216.04	1675.93	2215.81	2265.51	4720.8	1574.24	1775.98	13095.8	24029.8	1551.06	3622.05	4633.52	1192.05	6355.3	6044.17	5817.89	2488.07	3773.35	2928.7	1187.13	1955.74	10627.2	1263.17	0.375999	-1.4112	0.0102616	0.0526	0.733564	1.0439	down	POS
165	Com_1573_pos	4-Methoxycinnamic acid	9.704	19262	54438.3	50653.2	64125.6	27549.1	56434.6	81059.3	166797	64339.1	29071.2	48515.3	31581.4	28062.2	19395.7	130899	19319.9	77860.6	101470	176785	20244.9	69121.8	346957	236925	172952	369346	544146	85553.8	94112.6	49336.6	57786.4	25332.9	67114.9	30429.9	209265	0.36485	-1.45462	0.00852929	0.0497	0.764706	1.09516	down	POS
166	Com_8229_neg	Indoxyl sulfate	8.897	1424.22	523.692	561.522	611.771	220.356	275.746	328.921	264.37	302.526	326.264	306.396	463.136	251.809	406.689	395.142	265.355	261.715	2750.29	7546.26	920.13	212.004	547.223	1079.2	182.04	830.751	313.928	268.303	446.617	1035.86	432.977	748.724	1765.39	260.335	380.266	0.36458	-1.45569	0.0422994	0.135	0.67128	1.11981	down	NEG
167	Com_15464_pos	Azafrin	12.939	2222.45	2301.06	5750.04	3495.42	3451.97	3796.65	2422.48	2985.62	3056.19	2938.31	3140.66	2545.05	4485.8	2104.38	2547.1	3138.26	4940.54	13807.1	12870.3	5014.74	12283.3	9291.42	9306.4	15167.4	11568.5	11883.3	10379.3	4228.94	8035.7	5313.77	5872.44	7529.75	10114	4645.55	0.351671	-1.5077	3.55421e-09	1.72e-06	0.975779	1.87284	down	POS
168	Com_4577_pos	Eudesobovatol A	12.345	1937.8	2085.46	134082	2084.6	2261.24	3612.98	2271.46	2599.16	2414.03	1817.16	2051.36	2454.83	15193.7	1939.12	2118.08	1903.22	2239.78	2754.56	2902.42	107032	82898.3	35353.8	34868.6	6611.53	135407	34675.8	2640.64	2953.72	2434.28	3118.9	69447.3	3579.05	1986.29	2950.67	0.344358	-1.53802	0.0156123	0.0603	0.83737	1.6017	down	POS
169	Com_1028_neg	Candoxatril	11.167	594.202	1335.69	11577.9	18810.9	80926	64201.1	9963.46	2290.4	7312.04	21585.1	514.225	3907.64	4444.77	12708.2	26532.4	3021.12	19925.5	7618.03	19891.7	61354.6	7483.9	380940	23284	7735.03	6783.76	76903.3	15177.4	6236.45	5681.21	5769.59	20920	96793.8	98229.2	31305.1	0.332127	-1.59019	0.0297846	0.108	0.688581	1.50458	down	NEG
170	Com_7032_neg	(2E)-3-(4-Hydroxy-3-methoxyphenyl)-N-(4-oxobutyl)acrylamide	13.399	1108.97	1448.88	1209.91	754.079	934.019	1701.82	2408.79	3319.65	939.065	812.521	1088.97	1078.41	883.23	1998.12	884.541	936.331	931.741	8334.25	7352.98	1564.63	647.339	720.407	504.984	489.442	869.273	1676.46	6611.89	10239	5528.91	8281.71	1307.13	5763.5	6097.77	3869.12	0.321206	-1.63843	0.0159031	0.0862	0.66782	2.15209	down	NEG
171	Com_4807_pos	Sinapinic acid	8.932	3625.29	9037.34	9186.36	18178.9	1595.99	4757.07	6379.47	17426.1	3115.9	3305.26	2884.44	3340.12	3639.23	2292.54	25696.9	2112.03	15963.9	29366.5	99908.6	11349.2	3362.88	3670.17	17410.4	39861.2	86374.5	2483.77	38338.1	5804.88	8066.73	9556.54	3281.17	11388.5	4796.27	48926.1	0.312627	-1.67748	0.0203128	0.0696	0.726644	2.46669	down	POS
172	Com_3230_neg	(2-Hydroxy-2-oxido-1,3,2-dioxaphospholan-4-yl)methyl stearate	14.296	3060.8	2940.5	3295.11	6356.56	5311.49	4658.12	6099.98	8391.22	4374.56	3155.59	3744.71	2702.42	6810.98	3061.06	3532.97	6120.21	4165.48	3909.86	3536.01	70662.6	16835.9	6164.69	6780.76	7300.93	25226.8	38282.2	5879.95	2470.16	6254.69	3163.43	42414.1	2904.3	5042.71	5156.5	0.308676	-1.69584	0.0216165	0.0991	0.688581	1.0309	down	NEG
173	Com_5312_neg	jesaconitine	11.589	798.848	1980.61	6838.4	533.063	4845.59	3343.46	3216.86	595.013	511.745	960.746	497.484	730.611	462.398	2024.31	539.213	1132.04	634.361	1406.85	11891.3	6047.87	26520.8	11990.5	1965.84	6370.68	10042.6	1755.21	1139.72	794.897	498.676	1077.84	7247.57	1041.01	7343.86	349.318	0.304097	-1.7174	0.0221604	0.099	0.719723	1.14898	down	NEG
174	Com_42_neg	Taurochenodeoxycholic acid	12.726	78636.5	56885.9	173938	431374	3.62718e+06	516512	916339	313553	433259	508228	90413.3	218402	50277.9	1.06749e+06	181449	143075	1.11617e+06	486487	640319	4.4479e+06	513069	1.36415e+07	287280	2.72411e+06	1.43195e+06	495294	253666	318666	305870	453493	966342	353133	5.99645e+06	329476	0.294938	-1.76152	0.0181916	0.0922	0.712803	1.3291	down	NEG
175	Com_4282_neg	ifetroban	14.144	1621.61	2262.8	1793.57	3281.63	3092.11	5377.32	2988.77	22239	2956.5	2019.37	2416.77	2082.2	3457.62	2325.59	1977.17	3119.35	2441.25	3843.15	2885.04	25956.5	31784	14642.9	26413.4	15908.8	29529.7	13314	3345.36	3436.51	3150.68	3935.64	37913.1	2647.05	3656.75	3133.76	0.29026	-1.78458	0.00145192	0.0199	0.865052	1.36441	down	NEG
176	Com_8638_neg	Mucronine A	13.099	536.906	420.349	552.143	277.947	452.483	374.272	402.664	584.152	397.072	382.713	426.114	446.027	325.975	536.468	349.296	329.859	294.098	363.326	355.426	597.813	1112.58	4463.03	5182.74	533.899	1647.88	6185.57	390.883	636.934	278.223	398.952	1429.98	401.579	321.396	215.738	0.28914	-1.79016	0.0275653	0.105	0.640138	1.01221	down	NEG
177	Com_1073_neg	Avasimibe	12.723	2627.58	1955.56	6436.68	14327.8	96152.4	15633	7492.55	9419.75	12839.2	13772.9	3080.67	8520.91	2140.4	44508.6	6206.4	4946.84	37931	15322.6	21862.4	119364	16186.8	355065	10744.4	76239.7	41973.9	15769	9215.95	10100.6	9935.47	14751.3	28254.7	11150	241569	10183.5	0.285795	-1.80695	0.0110124	0.0708	0.771626	1.38161	down	NEG
178	Com_5583_neg	Podecdysone B	11.829	2452.08	2109.23	4237.75	5023.99	3525.68	3204.98	1350.03	3788.13	3674.89	2063.91	1106.59	2608.55	4239.72	1863.1	1556.83	2542.39	3676.4	18337.1	14603	8847.39	16064.1	4950.42	8148.82	20060.1	16675.5	5694.69	9015.97	4128.8	8172.54	7460.22	9454.12	12057.9	10605.1	4127.9	0.274794	-1.86358	7.25115e-09	6.25e-06	0.975779	1.94683	down	NEG
179	Com_7736_neg	ESTRADIOL PHENYLPROPIONATE	12.222	986.617	821.714	1073.17	650.287	866.852	889.427	809.614	759.263	753.92	771.243	700.804	1114.95	581.623	1061.07	953.599	773.134	664.057	707.919	815.723	9521.22	3650.38	2980.57	4171.18	843.4	8061.21	7750.48	703.534	1024.01	569.239	936.635	7711.79	1036.83	738.788	580.983	0.274716	-1.86399	0.00932826	0.0643	0.657439	1.13692	down	NEG
180	Com_17951_pos	(2R)-1-(Octanoyloxy)-3-(phosphonooxy)-2-propanyl laurate	13.434	1086.66	1213.48	3254.17	1176.37	1949.27	1254.97	1213.49	1076.53	1269.45	1176.69	1083.7	1365.94	1032.62	1333.29	1162.51	1078.78	1239.53	12081.5	3685.38	1250.95	9350.48	1592.68	1104.88	2805.95	9103.53	1524.01	7608.29	13037.8	14278.3	1275.54	1298.11	1448.08	1862.85	1145.43	0.271953	-1.87857	0.0022298	0.0258	0.83737	2.22902	down	POS
181	Com_10974_pos	1,3,24-Trihydroxy-24-(hydroxymethyl)-9,19-cyclolanostan-28-oic acid	13.779	1598.64	1946.74	7385.36	1905.96	2066.97	1473.88	1309.72	1355.87	1506.01	2505.27	1612.81	1739	1453.17	1866.8	1800.16	1408.81	1559.71	2340.87	2614.01	23382.7	1936.32	23910.2	25014.9	1585.1	2044.58	17790.9	1837.57	1998.91	1699.23	1582.47	14206.6	2074.74	1534.3	1592.95	0.2713	-1.88204	0.0209769	0.0704	0.757785	1.15415	down	POS
182	Com_8309_neg	10-deacetyl-2-debenzoylbaccatin III	10.331	819.665	555.789	714.269	402.935	518.407	1036.84	597.147	596.829	441.933	638.26	567.682	945.168	471.089	905.791	773.152	692.341	585.932	2368.75	1143.7	1775.81	867.284	2631.84	2923.36	7283.44	995.956	3020.56	4031.81	1792.38	2435.24	1343.36	2854.61	2490.36	2321.22	1275.78	0.271041	-1.88342	2.38183e-08	1.03e-05	0.986159	1.89166	down	NEG
183	Com_13109_pos	5,6-Dihydrothymidine	11.468	680.922	725.147	1154.27	684.326	744.666	729.828	587.56	7675.56	714.017	638.234	714.484	855.961	713.366	638.574	764.216	666.826	712.667	1489.47	1789.51	3281.63	9762.21	1015.93	1118.46	921.128	22801.8	9079.76	948.486	1119.73	815.402	709.029	14769.6	997.787	988.706	725.453	0.268208	-1.89857	0.0105461	0.0528	0.871972	1.00621	down	POS
184	Com_1264_neg	Pregnane-3,20-dione	14.26	6292.79	11503.2	8376.91	25262	6492.67	13859.2	7229.92	72495	8123.99	9490.16	10601.9	5373.01	10076.6	8028.72	11898.7	14524.7	22754.1	11582.7	18923	319823	41216.8	32421.5	39596.3	206950	105657	18846.1	17296.4	4895.46	16217.8	4111.35	63577.8	6444.38	13303.1	31360.6	0.265047	-1.91568	0.0192293	0.0953	0.733564	1.1023	down	NEG
185	Com_4860_neg	(2R)-2-Hydroxy-3-(phosphonooxy)propyl (11Z)-11-docosenoate	14.124	3143.96	3880.03	7679.96	3964.78	4921.17	2629.47	3768.74	3850.91	4762.33	3884.72	4672.23	5362.87	4716.75	4327.26	3223.62	4246.71	4921.31	36403.6	15699.5	6320.66	4593.21	4366.9	3855.65	5230.91	13575.7	3998.72	43312	80170.4	44071.4	3538.49	4831.83	3539.07	4621.91	5328.69	0.260909	-1.93838	0.00981151	0.0661	0.726644	1.6294	down	NEG
186	Com_1790_neg	15S-hydroxyeicosatrienoic acid	13.802	7312.98	6710.71	6201.43	6548.28	9771.66	5493.81	4238.76	6441.6	6470.78	3478.03	5551.31	3767.6	8119.8	6458.54	4020.9	21284.7	6088.89	5215.36	4676.24	47624.3	22925.2	13088.5	9536.63	8743.47	30292.1	162065	6543.93	3678.14	8256.78	5813.11	111865	4001.74	7863.77	4838.92	0.258102	-1.95399	0.0382572	0.129	0.66436	1.15501	down	NEG
187	Com_12348_pos	Cephaeline	9.175	1692.17	1883.77	1678.63	1289.5	1377.75	1475.55	1416.53	1116.41	1473.47	1442.86	1509.13	1485.19	1476.75	1583.5	1670.84	1206.55	1331.76	2441.17	2694.52	19118.1	1532.66	23027.8	16433.9	1267.07	1689.79	12558.3	1433.65	1436.12	1639.87	1524.47	10186.6	1400.43	1294.51	1723.19	0.247631	-2.01373	0.0104572	0.0527	0.723183	1.03177	down	POS
188	Com_7300_neg	NNN	6.726	318.55	190.174	270.547	159.413	115.234	145.889	137.159	112.056	139.662	191.842	213.272	215.253	153.703	247.673	167.976	126.217	153.666	147.321	1253.46	546.44	108.196	101.639	977.95	3119.24	223.332	164.183	224.732	260.076	142.609	209.708	1110.29	210.109	3616.37	227.364	0.241895	-2.04755	0.0156476	0.0859	0.702422	1.20941	down	NEG
189	Com_426_neg	Lysophosphatidylinositol	14.149	48202.3	32390.7	53418.1	22206.4	81473.7	106609	29257.1	184559	45757.8	33691.9	23042.8	25925.7	8834.96	85132.9	33672	123853	24778.8	48976.3	29400.2	380868	474085	166173	160221	36731.5	336136	1.23767e+06	30932	33739.2	32072.7	42397.6	901202	35059.2	62528.4	28256.7	0.238528	-2.06777	0.0333822	0.118	0.688581	1.4746	down	NEG
190	Com_5777_pos	Oligomycin A	12.363	3683.69	3964.4	17186.9	3962.76	4298.55	3999.38	3574.86	3604.76	4182.98	3454.37	3899.58	4666.56	6219.64	3686.21	4026.4	3617.96	3803.08	5236.33	5517.41	32016.4	6715.07	69571.9	72594.7	4669.4	15754.3	61123.6	4632.24	5753.62	4627.5	4049.8	38483.1	5415.83	3775.88	4339.53	0.237693	-2.07283	0.00611412	0.043	0.871972	1.2317	down	POS
191	Com_11864_pos	Dihydropteroic acid	11.773	1083.7	1157.04	1546.75	1097.38	1118.26	1056.51	974.707	1029.05	1162.72	1124.36	1185.44	1239.95	1130.85	1063.44	1252.31	1023.56	1010.73	2114.06	2459.28	1209.33	33839.8	1344.17	1330.28	1276.06	28172.5	1249.51	1530.92	1663.41	1251.86	1137.31	1322.01	1788.5	1673.14	1281.08	0.227505	-2.13603	0.0241379	0.0761	0.934256	1.0442	down	POS
192	Com_12559_pos	Acevaltrate	11.634	1034.61	1002.8	1290.39	896.904	1022.28	1016.64	846.67	914.522	954.707	895.095	994.4	1083.06	1415.64	839.911	965.21	870.141	964.698	1860.77	2173.29	23357.7	3994.15	3688.98	3905.63	1198.05	14170.6	4791.57	1267.02	1510.04	1110.01	949.248	8172.38	1372.84	975.306	978.576	0.225339	-2.14983	0.00104278	0.0177	0.882353	1.10613	down	POS
193	Com_8430_neg	Prunin	9.141	257.265	209.322	269.538	144.531	297.491	266.831	287.16	231.571	173.061	204.603	173.968	487.13	162.223	294.866	471.27	234.449	167.775	205.418	183.153	496.322	383.986	600.079	759.684	185.224	573.519	400.125	12522.7	313.224	432.216	1188.82	414.777	269.048	171.211	191.014	0.224621	-2.15444	0.0294906	0.108	0.733564	1.02388	down	NEG
194	Com_5771_pos	mefexamide	9.44	4321.42	4406.44	5589.18	4291.26	4256.47	4138.13	3795.75	3719.04	4094.84	4094.53	4437.38	5205.96	4637.4	4402.68	5242.63	4394.69	4298.41	5488.64	5217.58	51899.8	3084.85	80409	72643.5	3092.21	2995.81	46505.1	4375.9	6157.35	4658.77	4172.02	33876.8	5504.53	3841.77	4609.2	0.222508	-2.16807	0.026526	0.08	0.66436	1.12189	down	POS
195	Com_2989_pos	AM-Toxin I	9.417	12444.3	13058.6	14970.6	13117.5	13092.7	13653.5	10976.4	11596.8	12023	12374.6	14282.7	17082.6	13394.2	13246.6	15284.3	12542.4	13717.6	13969.4	14573.2	187574	8859.85	194498	188875	9676.67	10436.4	174961	13291.3	19412.5	14377.3	13046.6	122723	17739	11904.1	14216.6	0.220222	-2.18297	0.0235304	0.0753	0.6609	1.13209	down	POS
196	Com_1587_neg	Niacin	1.355	9516.21	7123.69	17675.3	5502.32	7783.34	8366.06	6105.63	6219.13	5806.37	7564.57	10093.3	10842.5	6726.47	9778.15	10658.6	9536.24	6531.36	7262.88	39227.5	102797	35809.8	5246.12	20449.4	52905.6	209078	55905.4	7263.04	13579.2	5879.06	8493.22	80856.7	15471.1	30967.5	6288.13	0.20908	-2.25787	0.00241116	0.0281	0.743945	1.2492	down	NEG
197	Com_19863_pos	Ritanserin	9.536	223.26	250.834	284.956	210.389	191.777	226.775	184.247	169.076	190.237	182.055	199.857	176.026	195.357	250.475	273.891	173.603	335.012	388.165	378.987	3123.16	212.039	3331.52	5987.44	253.33	237.619	1927.94	237.39	220.516	220.262	289.537	467.581	244.531	381.12	284.044	0.204443	-2.29023	0.00622399	0.0434	0.854671	1.03145	down	POS
198	Com_5768_pos	Homovanillic acid	12.951	3014.45	3081.8	4041.44	2823.59	3202.85	2993.93	3569.46	2889.56	3639.53	4094.77	4367.84	3068.98	4061.23	2784.7	3559.76	2791.85	3762.18	4385.75	4878.15	2700.6	7783.88	66572.7	72711.2	2839.96	8465.86	82763.9	3255.35	5885.35	3812.86	3794.26	3059.01	4221.72	3200.4	2957.39	0.203849	-2.29443	0.0261474	0.0795	0.719723	1.02477	down	POS
199	Com_8047_neg	spectinomycin	12.314	349.993	362.186	450.481	232.361	348.392	294.139	291.947	545.414	294.805	272.577	229.489	402.477	197.622	460.207	295.287	355.703	299.741	224.251	248.533	2795.51	7284.09	907.836	1300.43	692.602	8866.37	1556.71	244.386	382.222	202.418	342.575	2254.86	325.986	262.369	188.486	0.202382	-2.30484	0.0217773	0.0993	0.615917	1.27524	down	NEG
200	Com_7890_pos	guaietolin	11.848	1751.58	1652.43	2485.08	1629	1704.28	1613.34	1524.88	1534.78	2517.98	1604.85	1749.76	1807.76	1820.69	2058.04	2098.31	1914.75	1541.97	2435.39	2716.06	1488.26	10104.3	32238.2	26076.4	1821.2	8125.26	53789.8	1993.81	2431.26	1973.3	1903.99	1841.8	2635.65	1884.21	1822.07	0.199699	-2.3241	0.011774	0.0526	0.813149	1.05337	down	POS
201	Com_27_neg	1-linoleyl-sn-glycerol 3-phosphate	14.09	330420	280537	665558	382933	2.12422e+06	1.11486e+06	791758	9.90902e+06	1.80234e+06	431903	348232	335657	377964	1.14049e+06	341795	2.44951e+06	407976	538881	412595	1.40321e+07	1.59824e+07	1.01442e+07	1.02068e+07	2.86602e+06	1.40732e+07	1.53408e+07	1.98368e+06	1.32797e+06	603097	878723	2.3554e+07	3.46667e+06	857829	580593	0.198847	-2.33027	0.00230955	0.0277	0.813149	1.89462	down	NEG
202	Com_2531_pos	Isodomedin	13.65	4322.31	5320.36	5226.82	4129.26	4980.15	11329.7	3740.23	3920.67	5230.75	8659.47	8821.93	10084.3	20073.8	4733.67	10816.6	7615.07	10900.6	13012.4	27797.9	4431.9	142290	7049.1	6902.82	4912.36	310407	17263.8	11072.4	29565.3	15379.2	12903.8	5027.51	15025.1	16786.4	13964.4	0.198696	-2.33137	0.00821434	0.0494	0.788927	1.79901	down	POS
203	Com_6467_pos	Ganglioside GA2 (d18:1/9Z-18:1)	11.679	1294.55	1293.07	1767.44	1303.6	1384.75	1482.14	1216.25	1254.97	1988.5	1222.82	1287.36	1483.61	27546.4	1214.97	1431.45	1373.26	1222.81	2610.74	2909.43	32873.2	5347.06	71062.5	58921.2	1575.09	5209.57	34481.1	1769.05	2174.78	1462.26	1294.53	27095.1	1851.89	1241.33	1312.2	0.196563	-2.34694	0.00992721	0.0528	0.83045	1.57599	down	POS
204	Com_6629_neg	Blestriarene B	11.994	450.462	443.422	675.6	314.753	534.298	671.177	658.297	261.8	882.684	689.924	366.726	557.21	871.987	558.459	602.869	523.927	410.647	492.999	874.86	16481	439.8	2378.23	3606.11	668.731	530.262	4406.4	446.327	749.932	391.864	637.88	14080.1	548.242	1961.36	628.256	0.192088	-2.38016	0.0124903	0.0764	0.692042	1.05968	down	NEG
205	Com_19949_pos	N-Acetyl-L-leucyl-L-isoleucylglycyl-L-valyl-N-methyl-L-prolinamide	9.651	321.918	375.267	309.812	264.332	238.486	248.823	232.961	219.431	257.068	259.136	279.922	263.658	314.143	335.692	329.537	221.698	284.904	552.488	554.399	3747.08	325.731	3233.33	2638.42	291.54	355.453	7109.63	290.781	306.668	317.034	326.477	3876.11	312.875	329.056	326.081	0.191088	-2.38769	0.00429407	0.0353	0.861592	1.15771	down	POS
206	Com_6140_neg	Melagatran	8.627	1158.4	1007.27	717.498	679.909	730.105	750.349	660.164	656.07	636.233	573.515	637.596	845.775	471.321	1322.31	848.451	844.303	595.065	874.957	601.896	13819	1018.95	16732.5	18648.7	693.259	1347.1	5359.86	599.652	940.838	571.92	844.227	5252.78	702.649	622.995	482.578	0.190039	-2.39563	0.0279519	0.105	0.633218	1.09704	down	NEG
207	Com_13045_pos	gisadenafil	12.353	1569.37	1582.62	2661.55	3570.77	2482.36	1935.63	1523	2306.3	1782.08	1454.86	1661.34	1988.1	3707.12	1708.28	1715.37	1464.35	2107.63	11748.4	16291.5	11749	16482.5	20367.9	2996.13	8609.65	5768.96	8646.64	4756.96	11430.8	18898.6	1703.47	11929.7	6946.2	18009.4	10523.7	0.188488	-2.40746	1.94819e-08	7.09e-06	0.955017	2.96075	down	POS
208	Com_10602_pos	Gardenoside	12.915	1016.53	1039.02	1351.56	840.288	984.203	902.927	1343.78	880.61	1114	897.37	1185	995.295	1047.82	970.086	1006.13	897.083	937.31	1835	1971.56	1088.28	2394.28	31375.3	23808.7	1006.83	3150.21	15952.8	1273.83	1695.11	1345.5	1279.95	1204.26	1520.69	1126.76	1036.01	0.187063	-2.41841	0.00631633	0.0436	0.906574	1.03219	down	POS
209	Com_6575_pos	Rhodoxanthin	13.516	2583.3	2768.82	12778.1	2979.44	3180.11	2915.87	4802.82	2539.82	3312.48	2823.14	2685.79	3261.26	2666.91	2680.18	2873.83	2633.83	2926.15	3568.02	3703.39	49916.2	11455.7	63543.4	59310.3	2585.94	16139.4	51510.2	3219.92	3379.88	2995.47	2832.14	43578	3356.6	2336.64	2573.39	0.18531	-2.43199	0.0100888	0.0525	0.740484	1.46099	down	POS
210	Com_8009_pos	Hexadecyl beta-D-glucopyranosiduronic acid	11.365	1406.17	1432.89	2383.97	1424.83	1630.79	1478.01	1339.57	1495.86	1422.38	1414.62	1466.1	1745.93	1489.95	1290.35	1514.96	1390.34	1512.81	3057.3	3815.84	2128.86	1640.9	30298.1	28454	2632.12	1951.63	52343.2	1969.31	2393.59	1630.59	1694.38	1819.07	2053.76	2878.58	1462.23	0.181683	-2.46051	0.00739758	0.047	0.927336	1.01452	down	POS
211	Com_8862_pos	4-(4-Methylpent-3-enyl)-3,6-dihydro-1,2-dithiin	12.953	1499.81	1545.82	2053.23	1191.37	1616.14	1545.19	1715.2	1301.36	1852.45	1897.75	2161.17	1483.39	2103.75	1429	1826.85	1421.62	1976.1	2137.09	2470.14	1319.38	9272.49	42869.2	36166	1418.93	6310.78	42395.9	1632.42	2818.89	1911.99	1969.22	1536.08	2116.35	1631.62	1423.89	0.179549	-2.47755	0.0175197	0.0635	0.719723	1.09525	down	POS
212	Com_8457_pos	Estra-1,3,5(10)-trien-3-yl hydrogen sulfate	13.847	1681.89	1873.15	1944.43	1979.95	1999.43	1320.08	1467.45	6737.05	1465.22	1556.47	1539.13	1783.37	1450.57	1932.05	1933.11	2167.94	1451.88	2303.39	2494.51	31007.7	24010.3	2068.26	1918.86	2711.84	26220	38880.5	2651.53	2008.39	1920.9	1627.26	50228.8	2124.88	1871.5	1675.77	0.17516	-2.51325	0.0109265	0.052	0.820069	1.08201	down	POS
213	Com_7638_neg	(E)-Chalcone	12.055	242.429	217.784	510.617	164.632	247.89	220.494	331.476	177.526	185.861	205.056	171.42	265.458	171.791	274.177	224.196	200.636	172.824	180.164	689.722	457.305	5571.38	732.401	955.896	491.944	10292.1	730.544	189.25	274.712	158.832	244.469	360.89	239.335	1509.2	160.689	0.171449	-2.54415	0.00803826	0.0582	0.747405	1.12845	down	NEG
214	Com_547_neg	1-palmitoylglycerone 3-phosphate	13.931	10667.7	9534.92	14595.2	16478.3	76778.7	41958.5	20048.4	389097	50372.1	11618.2	9099.08	8363.93	11802.6	37844.7	14132.1	105429	11610.3	21960.5	15711.5	1.02734e+06	460587	780325	344628	94375.4	771062	434709	44678.1	39342.5	14528.1	13589.4	756336	79717.1	24488.5	22300.5	0.16973	-2.55869	0.00442069	0.0401	0.795848	2.05684	down	NEG
215	Com_5572_pos	XT2570000	13.909	2062.24	2899.29	3471.19	3106.67	5290.1	3270.6	3392.07	8442.12	2916.38	3052.16	2625.95	2442.71	3444.66	3406.3	4237.95	4506.89	3352.38	3590.18	5141.1	52087.6	28188.1	7650.03	9593.95	3429.05	55705.9	84992.7	3763.99	5530.7	4557.21	2586.27	96391.6	2976.12	2411.08	1591.71	0.167266	-2.57979	0.0139729	0.0571	0.723183	1.20693	down	POS
216	Com_24135_pos	MFCD00210535	8.749	118.353	114.519	123.536	103.967	84.2312	95.7639	98.2416	81.5208	87.3679	94.9085	107.212	97.3735	98.0061	98.1815	97.225	80.0844	97.7045	269.163	268.174	1148.61	87.4488	2367.06	2531.42	81.9342	105.659	1604.52	113.274	112.508	118.775	97.3255	954.039	99.6169	110.446	105.389	0.164927	-2.6001	0.00660404	0.0447	0.788927	1.2166	down	POS
217	Com_6509_pos	Molindone	10.838	1757.03	1860.95	2445.19	2125.65	1806.05	1856.7	1538.77	1595.85	1805.37	1528.07	1846.42	2176.46	1835.41	1545.83	2052.57	1611.87	1581.69	3352.68	3704.04	2077.59	1491.04	45994.4	42164	1755.89	1389.67	72615.1	2125.13	2282.68	1823.72	1681.5	2101.51	2353.82	1462.36	1705.3	0.16293	-2.61767	0.0486759	0.111	0.643599	1.09676	down	POS
218	Com_48_neg	1-Palmitoyl lysophosphatidic acid	14.238	124340	88918.8	180550	169997	499936	459864	350797	4.5276e+06	463976	149023	124442	115953	168338	396556	134990	751824	121904	373498	198536	1.10686e+07	7.30536e+06	5.1924e+06	2.57717e+06	1.05252e+06	7.56199e+06	8.14713e+06	889678	677714	231384	232923	7.69072e+06	1.09752e+06	282501	190138	0.161202	-2.63306	0.0010767	0.0166	0.83737	2.09891	down	NEG
219	Com_3497_pos	Quillaic Acid	13.419	3354.94	6118.95	10318.2	4396.23	24445.2	9562.43	7500.14	4097.37	5295.66	8577.48	3497.79	4312.96	4260.51	4736.48	4249.77	4276.3	6280.88	6263.82	6711.83	10044.5	31480.6	62127.1	13531.4	225082	28943.3	44748.6	47524.9	4889.91	9034.7	14977.3	192085	5487.27	8615.3	5493.16	0.160774	-2.6369	0.00139692	0.0205	0.851211	1.61994	down	POS
220	Com_4980_neg	3-[2-Hydroxy(diphenyl)acetoxy]-1-methyl-1-azoniabicyclo[2.2.2]octane	13.217	579.616	402.925	645.916	303.054	489.04	386.073	696.038	446.337	381.799	467.15	363.842	880.907	349.805	511.933	494.113	386.579	409.616	359.832	439.236	1483.8	6039.8	4400.18	496.743	355.347	29253.6	3638.12	398.286	1101.21	315.598	445.147	2591.46	726.078	362.389	266.998	0.155575	-2.68432	0.0296644	0.108	0.608997	1.17945	down	NEG
221	Com_5314_pos	4-Methoxyaniline	8.246	3157.67	3944.88	3456.9	2921.97	3184.41	4456.37	2665.4	3151.87	2830.41	2596.19	3287.21	3491.61	2917.71	2773.4	3399	4083.3	3021.08	3467.26	3495.2	72749	2271.96	65165.1	81964.2	3000.5	2613.63	32401.2	3595	3190.2	3610.93	3603.94	65943.4	3468.29	3634.03	3153.75	0.15487	-2.69087	0.0214373	0.0714	0.712803	1.25313	down	POS
222	Com_4898_pos	4,5-Dihydroxy-3-oxo-1-cyclohexene-1-carboxylic acid	12.729	3393.18	3400.16	4732.39	3387.86	4895.41	3143.21	3498.7	3099.23	3262.4	3206.08	3648.49	3923.91	3654.61	2972.63	3436.82	3399.39	3379.74	5217.22	4683.57	2349.9	57273.8	27973.8	26903.8	2790.9	120701	111329	3778.28	5240.79	5452.38	3517.28	2947.19	4490.26	3227.94	4766.8	0.153916	-2.69978	0.0141844	0.0574	0.733564	1.05373	down	POS
223	Com_1241_neg	6β-Prostaglandin I1	12.089	7127.61	7952.26	11510.2	3820.47	10493.4	2125.67	5969.13	11044	7797.73	6097.55	5103.25	4299.26	4101.81	7722.88	3785.8	7610.25	4534.25	6322.87	13374.2	45900.7	55735.2	9249.66	5200.38	4866.93	79234.3	282317	4699.43	4601.99	4247.31	17683.1	179915	5078.71	5198.73	3860.27	0.152712	-2.71112	0.0284522	0.105	0.647059	1.27737	down	NEG
224	Com_5311_neg	Nilestriol	12.68	1029.13	833.199	1134.46	541.425	874.157	656.2	621.425	746.117	613.548	693.327	650.648	823.349	534.13	1044.37	678.468	617.892	710.037	934.395	666.837	4966.01	20068.5	1913.94	418.441	676.012	8251.89	23396.3	702.316	962.156	677.844	951.799	17551.5	797.212	995.931	670.03	0.15132	-2.72432	0.0154836	0.0856	0.712803	1.2994	down	NEG
225	Com_6942_pos	Karwinaphthol B	12.257	1085.61	1145.31	1588.84	1059.33	1517.51	1080.13	1046.35	1103.88	1154.26	1137.72	1184.64	1276.26	1228.76	1035.19	1161.02	983.465	1048.96	1697.84	1930.2	984.21	4294.38	21477.2	21611.7	1070.23	2289.24	65717.2	1353.89	1678.97	1274.11	1132.59	1082.68	1645.78	1033.9	1179.76	0.150906	-2.72827	0.0221255	0.0724	0.743945	1.11845	down	POS
226	Com_6892_pos	GP1750000	13.029	1266.92	1211.03	1710.74	1161.09	1401.8	1074.06	1440.37	1342.47	1501.13	1653.55	1628.79	1271.24	1447.17	1605.01	1582.56	1402.74	1558.78	1730.11	1980.56	1624.11	1409.49	40353.9	55211.6	1371.19	2226.83	47393.2	1478.66	2178.46	1577.32	1366.16	1340.77	1621.93	1427.83	1303.11	0.146498	-2.77104	0.0435935	0.105	0.716263	1.16951	down	POS
227	Com_6184_pos	Malotilate	11.619	1918.89	1938.89	2450.68	1859.32	1955.52	2034.62	1677.27	1740.19	1978.84	1688	2010.07	2099.06	3088.1	1578.41	1968.23	1701.82	2143.68	3584.41	3975.61	2155.54	7407.93	76249	45199.4	2222.03	7217.45	68385.3	2383.61	2800.67	2164.89	1836.16	2187.59	2546.2	1925.89	1881.71	0.144503	-2.79083	0.0107526	0.0525	0.844291	1.18423	down	POS
228	Com_13166_pos	2,5-Dimethyl-3-thioisovalerylfuran	11.264	776.517	679.71	1164.97	999.189	975.123	802.54	1202.92	777.067	735.374	686.944	667.461	822.19	736.43	603.799	763.5	697.83	667.519	1583.3	1612.48	21072.3	1104.67	17434.2	13789.5	793.29	654.564	15605.3	943.294	993.044	723.108	708.824	16821	916.993	600.769	804.056	0.143084	-2.80506	0.0101818	0.0526	0.726644	1.33477	down	POS
229	Com_623_neg	(2-Hydroxy-2-oxido-1,3,2-dioxaphospholan-4-yl)methyl palmitate	14.327	15868	10540.3	12806.4	21086.3	21693.6	41364.9	37151	228300	19503.1	10842.5	13451.1	21087.1	15391	15134.9	14250.4	45706.5	23135.9	12092.9	14075.4	744134	722927	283378	249438	87884.7	549665	764404	6126.26	19005.6	15731.7	14373.4	499933	14213.1	12524	14817.5	0.140957	-2.82667	0.0342106	0.119	0.404844	2.10005	down	NEG
230	Com_5222_pos	2H-Pyran	12.73	3261.18	1821.77	4110.8	1815.18	2997.94	2365.01	2622.23	2814.78	2607.27	2631.08	3175.27	3373.04	3178.98	2661.94	3666.88	1835.92	3730.7	5546.85	8616.57	1799.05	53016.7	25218.1	23262.6	2131.47	102885	101336	3470.3	4053.21	3146.48	2241.56	1579.07	2499.54	2696.3	2768	0.140557	-2.83078	0.0198158	0.0689	0.640138	1.08632	down	POS
231	Com_1007_neg	Cholic acid glucuronide	10.822	5166.44	3726.08	12007.4	3678.48	66379.7	13737.5	8319.95	13155.4	13885.8	4024.54	421.63	3382.56	20173	24741.4	1058.62	8272.69	6975.07	37073.2	51508.6	78867.2	55568.4	41124	63633.4	213057	53535.2	394441	155808	38260.5	70895.5	12067.9	62079.6	30868.4	103838	26045.7	0.140465	-2.83172	9.49763e-07	0.000164	0.944637	3.09723	down	NEG
232	Com_3692_pos	palmatine	13.85	4166.77	3606.05	3928.14	5157.62	6649.24	4809.75	5486.45	25743.7	4400.52	4812.42	3981.81	3808.45	4413.78	3720.65	4180.75	6300.58	4438.61	5265.38	5276.86	128135	95481.3	4764.3	7083.56	9818.12	110247	135422	6052	3887.28	5249.12	3334.17	177913	4875.8	4093.77	3475.88	0.140215	-2.83429	0.0250444	0.0777	0.692042	1.17378	down	POS
233	Com_7922_pos	castasterone 23-O-alpha-D-glucoside	11.531	2154.72	1162.8	1336.48	1012.52	1090.65	1643.13	877.182	869.138	1815.92	852.292	1174.68	1558.13	5040.92	933.203	1202.58	1069.28	1359.32	1986.22	2246.42	25707.6	1313.6	48467.9	44328.6	1215.17	913.202	23826.3	1216.35	1411.04	1652.63	1902.05	19958	1340.24	1222.24	1187.28	0.13982	-2.83835	0.0165335	0.0617	0.761246	1.36594	down	POS
234	Com_5685_pos	Valspodar	13.844	2691.8	2918.91	11598.8	3085.33	3115.7	2420.92	2286.72	3239.67	2409.87	2350.19	2459.26	3082.56	2260.41	3015.28	3284.3	2388.24	2262.46	3762.58	3887.17	70653.7	4163.9	50036.5	56385	4225.84	4611.42	89473.3	3386.49	3473.23	3033.97	2535.74	84929.3	3523.98	2916.34	2611.34	0.139403	-2.84267	0.00865595	0.0498	0.861592	1.45976	down	POS
235	Com_6477_pos	Lisinopril	9.528	1657.21	1757.09	2378.18	1765.26	1290.76	1382.92	1197.99	1129.2	1346.91	1380.39	1512	1375.44	1494.27	1972.76	1695.97	1154.68	1892.36	2466.67	2507.34	21294	1436.46	51280.1	60688.3	1542.09	1573.04	16899.9	1500.27	1485.81	1439.8	1655.48	18218.2	1515.25	2148.72	1649	0.139373	-2.84298	0.0120893	0.0529	0.754325	1.2912	down	POS
236	Com_7799_pos	R41207	12.131	1207.34	905.149	1216.63	1046.3	932.415	890.47	1281.46	1704.48	804.315	872.091	941.531	1066.56	842.905	879.885	1587.91	796.652	1091.73	1833.93	2051.09	983.577	5223.07	30760.5	22993.4	1297.7	3202.7	54910.8	1539.43	1340.15	957.657	920.41	1021.98	1484.24	848.669	1241.96	0.136247	-2.87571	0.0127729	0.0545	0.795848	1.19589	down	POS
237	Com_5980_neg	Lusitanicoside	8.989	221.831	177.607	307.339	126.194	161.362	172.484	339.755	163.464	155.311	155.917	332.291	225.803	132.599	234.085	176.017	164.198	137.055	1314.34	543.913	369.653	153.812	451.751	568.62	129.456	9573.31	278.183	928.703	7840.52	1729.16	204.951	291.804	232.177	134.542	133.755	0.135993	-2.8784	0.00752056	0.0574	0.737024	1.5698	down	NEG
238	Com_7840_pos	NPC	11.386	793.25	808.325	6367.62	819.657	961.503	866.124	755.683	843.849	851.727	798.019	839.996	984.918	985.567	769.58	854.622	784.322	853.409	1760.45	33295.5	5042.15	3779.44	1298.92	1348.21	24789.3	12984.9	1123.83	1165.95	1350.28	919.856	978.291	1498.53	1158.57	53023.4	1304.23	0.135798	-2.88046	0.00401837	0.034	0.937716	2.45909	down	POS
239	Com_4160_pos	2-Methyl-5-acetonyl-7-hydroxychromone	12.125	3156.81	2208.9	3099.17	2699.65	2360.83	2209.41	3279.48	5245.39	2004.75	2017.32	2387.83	2431.99	1922.56	2043.5	3999.88	2137.3	2863.07	4632.81	4976.04	2507.04	14924.1	72361.4	64369.7	3678.99	8991.47	141507	3712.28	3336.09	2264.01	2236.64	2603.93	3360.3	2113.03	2964.25	0.135279	-2.88599	0.0137307	0.0565	0.785467	1.22706	down	POS
240	Com_2665_neg	Resolvin D1	12.625	996.806	1609.2	1093.56	1483.55	1565.37	928.602	825.248	13723.6	1006.09	819.616	830.154	782.283	1020.08	1436.84	639.099	754.24	764.779	1196.61	942.794	37039.4	19875.7	2471.6	2112.86	933.187	92768.4	29586.5	661.563	1265.36	744.09	1420.42	30405.2	750.952	792.726	975.375	0.135209	-2.88673	0.0416597	0.134	0.636678	1.73171	down	NEG
241	Com_2764_pos	Pexacerfont	12.812	2748.9	2556.14	3324.76	3127.75	4897.52	2714.4	2624.65	43973.1	3195.04	2704.42	3019.62	2929.67	2848.55	2432.67	2517.58	3590.24	3184.01	4614.67	4917.8	123215	73023.5	3325.7	2638.21	4411.42	245129	115130	3523.07	4222.91	3570.31	3892.95	83102.5	3640.41	3509.41	2696.2	0.134961	-2.88939	0.0217151	0.0719	0.83045	1.24243	down	POS
242	Com_2828_pos	11β-Prostaglandin F2α	12.897	3084.57	3049.04	6241.3	3316.93	13978	3301.75	3498.97	18028.4	7789.89	4461.81	4490.54	3604.56	5120.96	9572.25	3499.84	12414.1	5369.13	5185.58	9431.38	48207.6	99060.3	9893.86	10924.8	4104.35	129095	219260	4719.25	5341.27	4736.16	10671	255497	6623.95	4089.54	4443.58	0.133314	-2.9071	0.0163351	0.0613	0.730104	1.24262	down	POS
243	Com_5994_neg	Mucronine B	13.231	721.685	603.436	742.329	460.721	732.405	518.92	1042.41	554.377	579.796	699.622	544.905	829.125	471.134	766.69	647.653	538.324	473.636	529.261	578.931	1700.45	7532.86	17357.1	19728.9	353.655	15020.9	13137.9	604.595	898.965	481.077	698.999	3674	706.967	488.936	399.866	0.130251	-2.94064	0.0151989	0.0856	0.629758	1.477	down	NEG
244	Com_10180_pos	Tetrahexosylceramide (d18:1/9Z-18:1)	9.105	1342.37	1528.88	758.927	1037.16	918.772	996.595	1003.95	906.071	983.882	1050.49	1126.9	1086.42	1008.92	1295.76	1471.65	1042.91	1053.91	2164.14	2147.92	20119.1	1265.32	31273.1	29082.6	1073.85	1254.42	16733.5	1047.51	1302	1255.51	1181.11	32087.4	1014.55	982.76	1226.5	0.128183	-2.96373	0.0079949	0.0491	0.788927	1.34394	down	POS
245	Com_4461_pos	1'-Acetoxychavicol acetate	13.138	1539.5	1898.28	3168.28	1452.88	1725.59	1708.32	2123.43	1663.86	2084.13	1739.52	2597.48	1786.26	2089.84	1813.15	1947.91	1499.9	1709.04	2383.74	3014.66	1456.19	5606.67	45000.3	48950.5	1799.94	3573.51	127966	2410.89	3479.02	2127.29	1979.61	1503.66	2464.95	2103.16	1704.74	0.126385	-2.9841	0.0254671	0.0784	0.761246	1.16655	down	POS
246	Com_8394_pos	Mepindolol	10.592	819.109	848.917	1024.71	807.343	953.822	871.775	790.381	838.755	772.614	746.768	879.683	926.3	872.872	815.143	873.409	772.517	789.547	1980.09	2108.51	1438.1	807.915	33609.5	40117.7	918.767	828.098	31218.7	978.753	1097.71	876.637	756.144	1277.14	1028.82	687.601	773.082	0.119529	-3.06456	0.0277359	0.0821	0.740484	1.22278	down	POS
247	Com_2219_pos	3-(Decanoyloxy)-2-(octanoyloxy)propyl docosanoate	11.905	3293.54	1807.8	4032.5	2506.3	2743.43	4028.95	2568.09	8657.05	7429.14	4079.91	3398.57	2382.79	6151.11	2288.57	4454.04	3200.97	2708.87	2996.16	2769.42	42779.7	46336	1912.07	1957.7	4142.58	25650.7	39691.5	4606	4549.19	3262.96	3275.34	355634	18080.9	2690.33	13263.9	0.114595	-3.12538	0.0228645	0.074	0.681661	1.13259	down	POS
248	Com_17342_pos	(2R)-3-(Phosphonooxy)-2-(tetradecanoyloxy)propyl (9Z)-9-tetradecenoate	13.812	289.855	358.476	441.608	371.593	409.499	265.88	249.316	269.562	293.385	280.872	307.621	345.733	269.146	389.628	374.624	262.306	310.087	452.408	511.827	9659.23	380.191	8774.34	8840.78	315.137	406.485	8057.92	371.523	370.039	321.801	316.087	8341.26	412.481	324.457	303.199	0.11398	-3.13314	0.00898576	0.0507	0.816609	1.46311	down	POS
249	Com_7066_pos	O-glutaroyl-L-carnitine	9.02	1793.4	2078.43	1474.1	1505.83	1356.86	1448.08	1389.43	1570.71	1484.76	1556.01	1579.49	1590.25	1438.22	1887.83	1949.78	1500.04	1496.56	2747.01	2678.3	2116.69	72727.5	16052.7	16512	1508.29	69977.1	42079.3	1544.11	1918.53	1736.2	1632.08	1877.47	1587.21	1410.49	1693.09	0.113011	-3.14547	0.0108473	0.0525	0.816609	1.21506	down	POS
250	Com_5455_pos	3-(4,7-Dimethoxy-1,3-benzodioxol-5-yl)propanoic acid	13.765	1490.98	1808.85	1647.59	1749.31	1774.62	1352.75	1206.8	1175.08	1370.08	1294.69	1480.26	1567.27	1305.61	1713.37	1652.21	1293.02	1263.28	2148.48	2399.17	1746.46	14490	37977.2	39047.3	1471.11	15521.6	94782.7	1616.26	1834.62	1559.57	1383.85	1907.83	1855.98	1408.2	1462.03	0.112957	-3.14615	0.0102658	0.0524	0.820069	1.34899	down	POS
251	Com_5426_neg	Estradiol valerate	12.232	340.157	294.656	716.242	282.586	429.67	327.513	313.277	294.441	308.637	314.64	280.837	456.888	244.452	480.339	338.771	290.17	334.261	346.413	359.278	988.188	25653	1611.02	2254.55	455.863	3741.84	8427.14	340.146	504.376	303.693	431.698	7298.85	502.654	369.627	289.743	0.112245	-3.15528	0.00556654	0.0466	0.82699	1.50371	down	NEG
252	Com_5859_pos	Ganglioside GM3 (d18:1/20:0)	11.511	1748.25	1567.3	1854.51	1356.51	1461.19	1319.97	1168.8	1164.42	1591.72	1202.69	1464.9	1421.69	5503.87	1306.94	1321.44	1432.56	1757.07	2661.02	3660.55	42575.6	1650.04	58350.4	70894.4	1628.01	1162.19	32748.1	1629.59	1890.43	1828.27	1262.72	29192.3	1901.14	1637.48	1545.78	0.111795	-3.16108	0.0112545	0.052	0.795848	1.45427	down	POS
253	Com_9032_pos	Dimetofrine	8.346	934.538	1078.19	775.271	846.694	987.802	905.427	810.608	716.908	831.514	836.726	916.67	896.071	838.244	1096.33	1154.16	921.193	837.55	2172.28	2130.92	19433.5	908.698	36422.8	35641.3	843.89	941.668	16763.3	917.277	1038.27	1012.53	906.257	16692.8	788.774	1342.73	1078.63	0.110647	-3.17596	0.00706733	0.0461	0.802768	1.39785	down	POS
254	Com_2182_pos	Lomibuvir	9.424	7539.77	7976.19	10750.3	7228.54	7390.37	7676.33	6441.55	7018.72	6834.44	7518	8334.95	9994.16	8274.53	7641.86	9317.32	7815.43	7623.81	8527.4	8777.12	198346	5186.8	159277	221605	5583.33	5420.64	346581	8040.55	11541.9	8135.64	8015.1	214713	9424.16	6787.5	8231.41	0.109688	-3.18852	0.0261757	0.0794	0.67128	1.51102	down	POS
255	Com_61_neg	Oleoyl-L-α-lysophosphatidic acid	14.355	73005	56006.2	115302	94324.4	334527	253360	141092	2.21407e+06	368496	71363.6	72591	77361	116207	493035	109348	463847	64098.6	182433	115563	7.80028e+06	5.01725e+06	4.00641e+06	2.40928e+06	665548	6.29725e+06	7.00457e+06	776581	536871	165639	188479	9.94265e+06	1.23796e+06	256555	139785	0.109493	-3.19109	0.000447304	0.00897	0.854671	2.34428	down	NEG
256	Com_2334_neg	Fumonisin B2	8.824	2845.28	2255.21	2973.73	1291.25	1669.09	1810.04	1415.33	1514.14	1539	1923.87	1932.56	2888.41	1646.85	2659.74	2526.1	1843.2	1725.79	1994.28	1762.82	33218.6	1195	89894.6	115357	1086.84	1542.86	25402.1	1842.19	3226.18	1633.13	2304.22	29857.4	2577.12	1564.14	1547.25	0.109048	-3.19697	0.0415964	0.134	0.584775	1.16996	down	NEG
257	Com_2601_pos	3,8,15-Trihydroxy-12,13-epoxytrichothec-9-en-4-yl acetate	13.857	3067.21	3416	3595.5	3610.76	3646.3	2833.2	2676.14	3791.38	2779.03	2708.23	2856.66	3287.98	2645.35	3528.78	3843.61	2536	2647.75	4200.61	4549.15	6485.98	4873	74968.1	82869.3	4945.49	5396.74	274757	3963.21	3773.99	3503.09	2967.57	12400.6	4124.1	3412.98	3056.04	0.106887	-3.22584	0.0112332	0.0523	0.885813	1.33063	down	POS
258	Com_2509_pos	Phomopsolid B	13.769	3471.36	4277.91	5553.01	4779.64	4443.21	4288.93	14311	4044.39	3725.89	3430.48	5321.57	4307.11	3698.41	4774.29	4517.44	3974.53	4686.62	4400.65	5440.2	3569.83	64455.4	131805	167925	2948.26	68614.4	287179	3696.94	5066.15	4501.32	3860.88	4345.33	5793.89	19301.4	4795.35	0.106139	-3.23597	0.0201582	0.0696	0.681661	1.35965	down	POS
259	Com_4138_pos	Matricin	12.126	2278.12	1746.47	2349.64	2081.97	1861.74	1768.64	2417.98	3464.86	1567.14	1649.1	1905.23	1886.03	1590.47	1674.13	2996.22	1674.75	2219.02	3510.96	3921.4	1906.33	11612.4	80965.5	58097.7	2716.32	10163.2	142598	2904.74	2681.95	1833.08	1736.71	2109.1	2693.5	1607.99	2359.92	0.105367	-3.2465	0.0126039	0.0543	0.788927	1.32295	down	POS
260	Com_3997_neg	Eleganin	11.995	515.641	561.351	791.708	416.672	645.441	860.784	856.213	299.681	1010.4	802.106	419.789	637.835	1073.9	657.759	758.879	637.082	491.189	564.333	1016.55	47933.3	503.437	2722.34	4127.89	765.492	606.988	5043.98	561.541	898.243	461.717	814.62	39290.2	627.569	2245.16	719.16	0.105015	-3.25133	0.0208751	0.0983	0.685121	1.15936	down	NEG
261	Com_5767_neg	Carboquone	10.013	284.695	187.323	276.496	215	192.111	161.867	166.784	162.486	201.808	156.626	158.973	238.431	163.214	381.332	177.105	162.003	142.708	181.191	194.859	139.047	905.236	1010.62	21437.1	113.472	4989.57	2243.99	268.507	272.496	158.666	247.641	142.347	285.944	237.492	143.071	0.103999	-3.26536	0.0449135	0.14	0.619377	1.05369	down	NEG
262	Com_1584_neg	Succinic anhydride	8.47	3722	2869.4	3885.88	2171.03	2555.11	3206.58	2202.74	2577.26	2245.77	2596.72	2683.05	4265.6	2512.11	4019.78	3261.87	2470.57	2248.96	2302.25	2467.4	1688.62	61389.4	41169.8	57160.9	1673.59	99299	193518	2724.94	4965.07	2359.95	3706.97	1590.5	3969.95	2432.41	2531.99	0.102061	-3.2925	0.0419456	0.134	0.560554	1.30331	down	NEG
263	Com_4496_pos	Loxoprofen	12.732	1694.25	1556.14	2463.2	1763.38	2305.27	1636.03	1690.22	1464.91	1533.95	1668.76	1833.1	2042.39	1823.6	1463.65	1681.35	1629.72	1679.66	2648.58	2420.76	1223.12	51296.7	21837.4	22451.1	1393.56	138464	40409.6	1953.57	2478.49	2857.54	1830.74	1325.26	2337.17	1669.02	2481.11	0.100073	-3.32088	0.0127752	0.0544	0.757785	1.19919	down	POS
264	Com_2730_pos	Isofraxidin	13.771	3664.43	4456.84	4049.35	4299.34	4662.54	3324.69	2966	3034.94	3369.85	3184.53	3638.08	3889.11	3277.97	4211.01	4060.69	3177.91	3390.61	5280.4	5896.54	4464.98	51360.7	108097	117156	3582.07	40383.3	256008	4063.05	4509.02	3906.48	3569.65	6510	4623.77	3460.99	3593.28	0.100018	-3.32167	0.00899583	0.0506	0.83045	1.42703	down	POS
265	Com_5340_pos	Dexamethasone beloxil	13.499	1576.79	1622.59	2296.6	1818.58	1941.06	1779.78	2919.26	1456.49	2021.86	1717.47	1606.15	1861.07	1587.81	1483.03	1746.15	1505.68	1654.69	2057.27	2260.46	1285.32	115155	20660.2	21602.1	1578.4	107285	23881.1	1805.27	2014.91	1593.35	1728.67	1316.31	2103.18	1426.23	1494.81	0.098934	-3.33739	0.0326841	0.0885	0.605536	1.12774	down	POS
266	Com_1217_pos	DC2810000	13.394	6509.44	7439.12	8917.4	7659.48	11921.4	11891.4	7261.35	8272.56	8553.86	9442.66	7840.07	10974.3	8309.81	8892.08	8097.57	8265.14	8320.8	10871.9	13616.5	13772.2	26758.6	243061	275883	12860.7	27792.6	806042	11781.9	10217.6	11257.5	10063.4	23594.3	8181.05	11113.7	8705.66	0.0973853	-3.36015	0.00807573	0.0492	0.889273	1.36167	down	POS
267	Com_3257_neg	oleandolide	13.198	946.17	776.281	1059.82	583.868	942.192	681.793	1341	987.939	735.58	900.019	799.482	1022.87	634.561	1028.23	934.564	737.645	601.219	766.189	780.573	3149.32	1798.83	60048	62588.7	1347.4	2236.22	10484.7	767.344	1305.98	634.924	922.924	7836.08	911.04	726.196	514.402	0.0938231	-3.41391	0.0199249	0.096	0.678201	1.31655	down	NEG
268	Com_3598_pos	5-Hexyl-2-oxotetrahydro-3-furancarboxylic acid	12.12	3123.34	2127.15	3085.45	2592.55	2227.73	2086.81	3377.86	5270.47	2064.2	1904.18	2423.93	2324.73	1846.55	1977.84	4192.1	2045.81	3162.34	4532.01	5436.93	2430.22	2723.57	151147	116522	3764.42	4121.25	176564	3625.63	3387.27	2278.34	2223.23	2492.13	3366.83	2062.94	3124.82	0.0935747	-3.41774	0.0342654	0.0905	0.764706	1.29546	down	POS
269	Com_2372_pos	butyl acrylate	12.135	3819.81	4479.6	5002.28	3223.56	4719.83	3607.42	4172.73	3479.71	3646.27	3403.22	3768.7	3865.99	4182.38	4491.55	4812.8	3853.59	3577.02	9612.99	8504.02	3027.2	5486.71	187297	164366	3560.93	3384.58	308871	5233	6399.93	4140.85	4418.83	2280.92	5472.86	3883.22	3851.1	0.0933232	-3.42162	0.0446847	0.107	0.681661	1.18199	down	POS
270	Com_3073_pos	4-[(2-Isopropyl-5-methylcyclohexyl)oxy]-4-oxobutanoic acid	13.484	1380.5	1600.62	4079.29	1776.32	2146.67	1629.79	2934.94	4442.15	2623.77	4218.17	1440.76	4607.15	3818.6	2792.94	4131.26	3282.02	1484.04	2803.06	2229.85	1445.7	8405.35	212181	140862	1860.02	9017.86	118183	3325.09	6622.47	3494.77	5813.18	1298.48	4571.26	4983.85	3779.53	0.0911492	-3.45563	0.0226125	0.0735	0.723183	1.22747	down	POS
271	Com_2373_pos	ON1225000	11.624	5015.41	5565.77	6291.9	4876.02	5649.37	5523.99	4703.95	4050.01	5519.2	5438.43	5448.48	6356.08	6172.44	5292.1	5759.66	6161.07	5705.4	60935.3	61120.6	17283.3	24585.4	242687	207080	11315.6	10865.2	308823	12938.5	15873.8	11485.1	12387.9	5445.2	9626.83	9490.44	9309.02	0.0906948	-3.46284	0.000173331	0.00526	0.961938	1.92036	down	POS
272	Com_4529_neg	Melatonin	11.121	270.254	220.518	298.438	164.676	267.995	239.132	219.693	226.669	228.269	228.368	188.345	291.233	187.588	308.691	227.82	224.394	189.59	197.264	199.697	512.2	1455.56	469.438	2486.59	151.355	35631.1	1412.86	251.814	320.623	185.66	307.059	830.433	291.104	211.662	161.46	0.0883327	-3.50091	0.0326206	0.117	0.6609	1.16073	down	NEG
273	Com_539_pos	Nicotinic acid	1.481	27683.1	25695	171343	27052.9	32715	29840.9	26979.5	26098.1	28744.8	29460.9	31752.3	33269	27959.7	25157.4	30654.2	33699.5	26652.9	22888.6	678575	2.45001e+06	305470	30324.9	166068	1.10651e+06	914893	508908	45827.3	66265.6	42929.6	28575.6	418199	46007.3	333272	74203.3	0.0876867	-3.5115	0.000331705	0.00878	0.868512	2.37529	down	POS
274	Com_4186_pos	Ro 20-1724	10.523	1630.85	1575.24	2145.5	1518.57	1589.78	1710.76	1485.8	1513.58	1567.7	1488.44	1547.51	1902.14	1726.12	1506.66	1751.55	1491.26	1607.89	3047.28	3302.9	2230.95	1314.94	103045	116351	1551.64	1443.38	80860.3	1794.63	2152.87	1606.41	1540.56	2042.07	2024.14	1444.09	1511.64	0.0848228	-3.5594	0.0456134	0.108	0.66782	1.35076	down	POS
275	Com_1295_pos	2,4-Dimethyloxazole	7.791	12476.5	11359.4	14722.6	11681.9	13526	12624.6	11418.4	11135.7	13332.3	13013.6	13574.5	12896.7	13606.3	11450.3	12404.9	13357.5	12104.7	5741.46	11164.3	740184	9312.89	402316	386875	8697.67	8221.83	422503	13596.7	16581.8	11508.1	13082.9	468341	13160.3	10521.6	13509	0.0840153	-3.5732	0.0419385	0.102	0.543253	1.68698	down	POS
276	Com_5488_pos	Bederocin	11.647	734.89	747.738	980.542	702.248	780.372	727.78	663.59	679.856	698.032	651.834	757.241	842.162	801.334	658.293	756.497	652.575	685.591	1458.41	1703.34	910.897	25839.9	2891.29	2823.46	879.764	102758	3755.46	982.882	1147.93	768.194	743.987	917.727	1067.62	702.733	749.991	0.0834141	-3.58356	0.0111013	0.0521	0.899654	1.14729	down	POS
277	Com_1778_pos	EUGENYL GLUCOSIDE	13.861	4093.59	4297.77	4728.66	4577.16	4587.52	3564.54	3648.47	4770.05	3606	3497.74	3620.99	4538.72	3396.25	4737.75	4835.77	3540.53	3331.21	5539.98	5924.41	8160.21	7384.58	140035	154125	6222.07	8454.66	458664	4986.23	5113.93	4487.8	3734.29	15601.5	5322.49	4318.93	3844.9	0.0823983	-3.60124	0.0121343	0.0529	0.889273	1.45237	down	POS
278	Com_4447_pos	rutaevin	12.138	820.978	696.277	1026.84	776.345	786.96	703.53	867.17	1058.79	666.689	736.046	774.82	989.01	692.357	659.909	1065.53	644.163	790.894	1516.16	1613.16	787.496	736.18	12293.4	16625.4	915.799	819.413	128652	1075.49	1131.09	796.084	756.861	816.151	1252.71	627.438	821.52	0.0803352	-3.63782	0.0445743	0.107	0.754325	1.18207	down	POS
279	Com_1510_pos	Vanillyl alcohol	12.472	4128.8	4911.49	6512.83	4163.45	5367.51	4836.73	4500.88	5283.33	4547.83	4544.21	5052.39	5331.34	4190.64	4998.24	6108.03	5091.56	4946.22	20652.9	18379.1	7557.73	10124.1	177426	191048	6675.14	8315.38	571776	7687.12	8681.11	7378.8	7430.35	8407.93	8447.38	6179.41	6436.65	0.0787947	-3.66576	0.00314497	0.0307	0.99308	1.37091	down	POS
280	Com_1471_pos	Mono(3-carboxypropyl) phthalate	13.86	4981.73	5444.67	5823.18	5755.1	5811.74	4515.77	4265.43	6042.98	4475.62	4383.82	4587.29	5614.93	4216.36	5624.43	6126.23	4332.17	4220.18	7018.37	7250.77	10337.8	9180.7	192729	217414	7882.49	9851.57	589940	6316.86	6340.96	5636.76	4729.93	19764.9	6573.3	5439.87	4870.95	0.0775878	-3.68803	0.0120865	0.053	0.892734	1.47458	down	POS
281	Com_5142_pos	Nicotinuric acid	1.598	3191.64	2621.24	19185.4	2119.79	3830.5	2528.25	2544.77	3092.19	2391.66	3586.16	2473.91	2319.23	2465.66	2655.94	1968.55	3316.69	2264.81	7367.96	176743	99152.4	71843.1	4413.37	22532.8	71250.2	105026	9039.42	5654.59	11236.4	3925.99	4952.38	27208.7	3870.42	178279	6943.93	0.0772835	-3.69369	5.02056e-05	0.00261	0.968858	3.34625	down	POS
282	Com_4640_neg	(10S)-Juvenile hormone III diol phosphate	12.245	412.479	374.491	536.91	362.241	571.186	634.874	410.29	369.948	372.973	419.381	358.815	608.983	269.498	594.499	442.268	380.81	410.701	434.305	473.58	513.171	5108.4	20962.7	33984.1	856.797	5049.15	27493.4	450.418	601.835	366.547	561.305	436.862	620.288	476.764	337.106	0.0762747	-3.71265	0.0131886	0.0779	0.761246	1.49068	down	NEG
283	Com_8649_pos	N-[(5-Hydroxy-2-pyridinyl)methyl]-9-pentofuranosyl-9H-purin-6-amine	10.874	1163.95	1287.56	6776.69	1378.75	1351.8	1355.03	1094.07	1099.07	1171.01	1083.43	1207.62	1484.42	1308.89	1014.51	1331.35	1170.03	1084.92	36270.5	48127	2466.28	1346.31	1721.72	1604.13	1176.77	940.876	1561.67	58343.3	88503.6	96508.4	7905.01	1687.78	1815.81	1142.65	1170.98	0.074833	-3.74018	0.00936832	0.0515	0.795848	3.83702	down	POS
284	Com_3103_neg	ALA-PRO	8.145	1589.59	890.386	1928.06	554.993	800.736	858.185	702.541	806.936	568.686	1224.11	924.683	1706.89	842.931	952.092	1127.17	985.798	795.035	1290.05	1987.18	76288.7	14531.8	1909.11	7118.64	9310.09	49873.9	13501.9	1223.65	1474.46	691.739	853.678	50794.3	1260.99	1215.31	1139.33	0.0736094	-3.76397	0.00177599	0.0232	0.83737	1.86242	down	NEG
285	Com_1690_pos	1-Cyclohexenecarboxylic Acid	12.471	3619.28	3405.82	4750.99	3602.76	4874.3	4905.15	3730.36	3802.13	3543.38	2677.18	3234.21	4282.86	3538.7	3870.2	3620.86	3823.39	3262.26	10469.3	9350.86	3130.54	3825.43	156562	169835	3530.66	3073.17	491772	5282.7	5996.07	4207.77	4616.95	2536.33	4217.07	3726.27	3820.44	0.0728525	-3.77888	0.0418047	0.102	0.681661	1.23646	down	POS
286	Com_1178_neg	8-Iso-15-keto-prostaglandin-F2β	12.328	1182.19	2463.32	2438.88	1342.8	4788.75	1090.83	1096.37	30207.5	2546.41	1528.77	1989.03	1935.18	1149.42	4556.54	1092.62	1709.58	1770.42	1250.48	2157.76	105169	48496.8	4505.53	5832.96	5714.21	191194	306229	2310.24	2081.86	1613.33	3105.8	203939	1916.87	1265.19	1691.9	0.0707827	-3.82046	0.0198916	0.0963	0.730104	2.11895	down	NEG
287	Com_3495_pos	QJ0190010	13.022	1592.96	1522.7	2149.96	1410.95	1762.56	1484.17	1839.24	1687.95	1786.01	1710.3	2132.18	1598.4	1946.34	1713.23	1770.4	1763.74	1959.94	2175.37	2665.39	1291.11	3691.33	145342	152096	1724.07	3420.61	100465	1859.2	3020.91	1983.25	1845.12	1628.83	2139.37	1795.29	1638.47	0.0695717	-3.84536	0.0355206	0.0924	0.771626	1.40297	down	POS
288	Com_1605_pos	Styrene	8.931	4064.71	4091.85	6661.34	5656.82	5856.28	5667.41	5044.32	4160.96	5146.81	4730.61	5422.44	4936.49	5856.15	5077.03	4853.15	4380.1	4272	14775.4	14529.6	9402.23	4725.67	312732	318938	8160.2	6204.2	530480	8929.83	9683.68	7261.49	6987.64	7659.6	8847.47	6064.99	6198.81	0.0670098	-3.89948	0.00677849	0.0453	0.948097	1.37559	down	POS
289	Com_3263_neg	nummularine F	12.881	500.151	451.992	572.696	352.09	968.292	441.736	1128.59	418.658	546.093	449.431	363.327	592.086	371.319	563.906	401.37	362.527	438.95	350.792	404.686	458.85	14625	13714	15459.6	537.833	24828.1	60022.3	411.548	576.245	347.581	555.959	534.141	497.685	416.931	302.191	0.0665696	-3.90899	0.0386448	0.13	0.581315	1.62682	down	NEG
290	Com_2490_neg	Tiaprost	13.158	671.152	595.057	691.289	418.119	1230.64	651.386	627.192	4160.72	555.4	784.652	587.945	758.263	468.566	747.64	583.682	1184.36	434.43	543.485	616.271	29584.8	11632.1	617.11	662.555	1756.65	15657.1	95595.8	777.596	1008.71	641.91	781.648	67312.5	646.233	515.116	382.203	0.0662369	-3.91622	0.0361995	0.124	0.643599	1.80035	down	NEG
291	Com_1104_pos	diacetyl trimer	10.937	4755.45	5017.45	6025.49	4547.47	4869.06	4717.7	3970.22	5218.82	4784.17	4093.02	4646.17	5841.15	4792.18	3864.57	5001.33	4128.01	5249.89	9275.28	9785.58	5932.36	76158.9	68013.2	63420.3	4442.02	62165.7	925570	5358.59	6491.38	4623.51	4516.74	5366.97	5679.05	4009.34	4774.41	0.0644147	-3.95647	0.0128773	0.0543	0.761246	1.3883	down	POS
292	Com_497_pos	1,2-DOCOSAHEXANOYL-SN-GLYCERO-3-PHOSPHOETHANOLAMINE	9.196	29825.4	29444.6	40822.8	30515.6	35036.8	33219.9	25033.4	29240.7	30012.8	30275.4	32729.9	40103	34278.4	29427.6	34389.3	33867.7	32128.3	29856.6	32510.1	1.46068e+06	20278.5	2.33267e+06	2.27029e+06	20705.3	16254.3	1.01486e+06	31582.7	46824	31747.4	31745.9	1.28808e+06	39000.4	28414.6	35420.9	0.0630348	-3.98771	0.0326985	0.0883	0.591696	1.75479	down	POS
293	Com_1040_pos	Rehmaionoside C	12.423	5066.13	4955.22	7434.69	5134.26	7458.77	5298.02	4379.36	4681.02	5325.22	5003.97	5695.88	6724.19	5550.89	5006.63	5136.34	4826.18	4895.72	8492.07	11193.3	4959.37	144565	69897.8	67548.6	5076.84	95571.5	1.02059e+06	9019.06	8579.86	7821.07	6857.5	5601.76	8030.61	5088.08	4908.64	0.0623886	-4.00257	0.00820796	0.0496	0.83045	1.37249	down	POS
294	Com_1593_pos	(10S)-Juvenile hormone III diol	14.03	2719.8	3035.76	4000.39	3263.6	3393.96	3164.78	2344.77	3030.02	2599.33	2622.08	2531.56	2879.33	2422.2	3533.93	3085.5	3803.37	2922.76	3615.81	4130.7	4398.07	4664.79	516594	234640	3341.4	6546.85	22677.1	3251.37	3354.65	2769.47	2663.56	5159.02	3607.24	2718.11	2701.54	0.0621082	-4.00907	0.0414459	0.102	0.778547	1.32393	down	POS
295	Com_2879_pos	Naphthalene	14.18	1957.16	1956.82	1848.23	3068.89	3113.15	1467.71	1988.12	3953.29	1716.12	1447.78	2425.75	2010.06	1391.37	1956.97	1901.37	1641.36	2026.51	2365.07	2896.48	6670.26	264971	2652.58	2596.17	1525.89	261633	12595.1	2515.35	2655.49	1887.5	2335.48	14229.6	1866.52	1638.31	2614.19	0.061041	-4.03408	0.0300823	0.0855	0.737024	1.09576	down	POS
296	Com_2929_pos	riboprine	12.979	1458.73	1509.14	2042.61	1191.38	1589.45	1463.49	1800.98	1445.74	1754.5	1797.41	2087.82	1445.75	1992.52	1441.96	1730.25	1346.45	1871.62	2111.47	2609.94	1227.6	26739.3	79332	67498.5	1525.06	29848.6	234372	2474.76	2958.07	1810.9	1865.1	1448.73	2094.87	1643.64	1442.92	0.0606717	-4.04283	0.0127324	0.0545	0.768166	1.52663	down	POS
297	Com_540_pos	15-Deoxy-Δ12,14-prostaglandin A1	13.006	6748.39	8494.4	10704.7	5622.66	15775.3	8795.57	15097.9	89489.1	45181.7	7725.33	7938.98	6828.45	6095.93	10531.6	5351.52	49298.8	8572.12	7356.46	7826.88	341483	280846	16366.7	14331.7	9802.96	617681	1.70285e+06	10286.3	8953.11	43210.4	274234	1.65687e+06	8964.8	194737	6009.6	0.0592587	-4.07683	0.0105625	0.0527	0.733564	1.80514	down	POS
298	Com_2424_neg	1-(3,4-Dimethoxyphenyl)-3,5-decanediyl diacetate	12.265	704.974	988.897	1335.77	637.549	2095.74	960.284	679.132	4430.13	1514.08	1154.14	1251.76	1008.02	619.445	1317.86	916.019	666.028	1130.33	718.884	783.895	76710.3	22881.3	3554.35	4974.15	1005.76	75750.7	99948	1038.09	1269.25	606.728	1203.01	74660.3	1076.62	1186.04	633.675	0.0581796	-4.10334	0.0201042	0.0963	0.653979	2.0637	down	NEG
299	Com_9470_pos	sedamine	7.884	504.857	529.915	563.544	497.926	451.407	566.322	490.982	467.681	459.522	424.59	495.753	521.686	492.715	474.758	524.476	516.719	479.186	1752.27	1761.92	32221.5	515.669	33368.8	32912.8	438.77	608.228	18593.8	541.4	683.654	576.054	506.979	19783.3	553.519	483.096	552.961	0.0580169	-4.10738	0.00598743	0.0423	0.844291	1.71232	down	POS
300	Com_2283_pos	Dimethyl (3-oxocyclohexyl)malonate	13.389	1325.75	1360.81	1983.88	1813.66	4090.05	2096.12	2027.99	1899.81	2352.5	1931.79	1570.59	1693.83	1343.93	1875.83	1311.33	1404.74	2243.05	2635.65	2806.99	2173.62	9706.36	65487.8	120011	4842.89	9048.37	324672	2456.09	2077.17	1914.67	2226.47	2032.51	1899.55	3725.8	1602.45	0.0577946	-4.11292	0.0101925	0.0524	0.847751	1.48263	down	POS
301	Com_449_neg	n-Butyl lactate	7.434	6003.25	4118.7	7771.34	3076.65	5655.73	11136.6	4427.72	6295.96	7754.06	9208.51	3538.9	5758.92	4414.09	10947.8	5075.52	6471.44	4091.91	5556.8	3751.73	3453.36	129999	99585.6	111311	4834.3	1.25922e+06	171171	11074.2	8199.18	3730.29	7203.86	8728.9	6075.76	2870.87	2996.88	0.0574785	-4.12083	0.0487371	0.148	0.584775	1.49239	down	NEG
302	Com_3427_neg	6-Hydroxy-5-methyl-4,11-dioxoundecanoic acid	9.574	877.551	359.013	439.362	384.342	247.918	545.619	524.054	838.481	344.271	402.467	280.663	508.15	280.23	583.534	683.365	423.665	364.801	485.742	439.473	480.315	4165.18	36383.5	59338	421.361	7559.09	31010	469.439	421.288	248.41	559.575	373.281	505.536	229.044	323.228	0.0563932	-4.14833	0.0444753	0.14	0.602076	1.52098	down	NEG
303	Com_2112_pos	Omadacycline	9.669	5318.98	5380.6	5395.74	4683.39	4576.41	4777	4270.85	4477.31	4732.06	4655.35	5148.86	5572.92	4923.91	4997.09	5923.01	4183.36	5019.65	6862.8	6816.75	308471	3910.88	352753	237722	4122.19	4685.35	332785	5372.98	6179.38	4929.11	5010.74	242042	5573.43	4493.48	5644.8	0.0546623	-4.19331	0.0158766	0.0607	0.723183	1.80498	down	POS
304	Com_3355_neg	epi-Tulipinolide	12.003	456.688	489.65	686.141	339.914	586.034	689.498	665.537	280.113	790.934	668.643	383.774	554.382	841.892	571.611	586.823	523.532	441.119	510.837	1093.09	904.526	495.472	56891.2	57309.1	779.646	1363.9	48580.2	496.531	831.468	418.443	668.273	895.707	572.748	2391.82	625.561	0.0546609	-4.19335	0.0192533	0.0948	0.761246	1.38596	down	NEG
305	Com_988_pos	arg-gln	12.729	11091	10839.2	15896.8	10756.5	15534.2	10574.3	13163.6	9557.39	10579	12560	11726.3	12603.9	12079.4	9627.39	11476.4	10986.4	10785.9	16821.3	15112.8	7559.35	678280	311425	295039	9517.29	1.14549e+06	1.09051e+06	12569.3	16911.9	18285.6	11187.1	9281.75	15068.6	10341.4	15874.5	0.0543145	-4.20252	0.0152659	0.0602	0.712803	1.49807	down	POS
306	Com_2752_neg	nocardamin	12.295	589.732	610.276	767.774	466.635	660.189	536.543	491.925	571.88	496.741	493.316	403.689	680.322	332.989	775.44	497.553	530.28	509.595	459.587	494.953	2637.06	64935.4	3290.45	4872.29	794.472	87809	5127.81	473.341	706.873	407.667	645.732	2192.29	667.975	536.656	388.853	0.0533601	-4.22809	0.0145349	0.083	0.695502	1.61975	down	NEG
307	Com_1751_pos	1-Myristoyl-sn-glycerol 3-phosphate	12.968	2065.4	2136.78	2892.12	1963.01	2250.49	2072.15	2550	20836.1	3751.09	2544.94	2956.13	2047.03	2821.19	2041.66	2449.85	3947.49	2650.01	3804.44	3695.4	215352	38659.1	6460.26	7799.88	5712.85	257552	123998	2189.13	4188.31	2564.04	2719.19	492719	4139.63	2327.22	2043.01	0.0527037	-4.24595	0.0102903	0.0522	0.795848	1.62415	down	POS
308	Com_6493_pos	13-Deoxydaunorubicin	10.875	1083.16	1198.19	7103.09	1283.05	1257.97	1260.98	1018.13	1022.78	1089.73	1008.23	1123.8	1381.39	1218.04	944.09	1238.94	1088.82	1009.61	58569.8	117803	1804.9	1429.2	1602.22	1492.78	1095.09	875.568	1453.27	56912.8	114492	110612	7689.45	1268.48	1771.66	1144.53	1117.79	0.0526464	-4.24752	0.0106583	0.0526	0.820069	4.23623	down	POS
309	Com_1294_pos	O-7460	13.444	2618.98	2924.61	5836.3	3429.86	14371.5	4012.17	3587.25	3080.37	3444.04	3322.52	3377.61	3298.84	3315.48	3140.41	3188.84	2834.4	2926.52	4096.99	5742.96	4598.31	22535.7	28516.7	3600.73	995683	21940.5	76158.8	7145.39	4852.31	3850.82	3313.97	113567	5795.82	6368.22	3092.16	0.0524157	-4.25386	0.00741508	0.0469	0.865052	1.60918	down	POS
310	Com_2700_pos	(+)-Curacin A	13.177	1498.94	1809.29	2319.98	1381.67	1496.3	1670.43	1784.42	1558.04	2076.48	1615.93	2362.38	1822	2049.05	1669.16	1650.11	1462.44	1524.1	2336.5	2946.66	1322.69	3024.08	138246	146578	1889.36	3338.04	260797	4675.61	3309.42	1914.37	1937.41	1418.91	2319.18	1877.03	1668.4	0.0513298	-4.28406	0.0254136	0.0786	0.788927	1.43683	down	POS
311	Com_253_neg	Prostaglandin A1	12.239	7145.9	20057.3	12220.4	3697.69	25414.4	2659.58	24009.7	37502	32260.8	7387.57	6334.16	7678.65	5125.17	19263.4	12522.6	16251.9	21581.2	5088.14	7136.84	421974	156444	31655.6	6025.66	10338.6	560509	2.36983e+06	5543.97	6269.77	11718.8	162285	1.49003e+06	33236.8	116770	8808.3	0.0483213	-4.3712	0.0212032	0.0988	0.643599	1.82083	down	NEG
312	Com_52_neg	Glycyrrhizin	12.037	1521.21	1712.32	1.39017e+06	5338.07	4430.43	3567.24	2890.67	1854.32	1258.81	1915.94	2029.63	2039.25	6326.98	3660.04	2025.83	2016.39	1289.99	24789.4	5.28975e+06	881132	317507	115857	207295	4.71836e+06	1.38754e+06	23742.1	18848.7	21888.1	19886.1	9477.31	147286	13200.8	1.67886e+07	71396.9	0.0477115	-4.38952	6.76312e-06	0.000729	0.951557	5.5111	down	NEG
313	Com_3745_pos	(2alpha,3beta,15beta,20xi)-3,9,15-Trihydroxyhetisan-2-yl benzoate	8.588	2551.25	2514.19	2412.03	1273.65	1119.02	1295.42	1175.57	1044.42	1216.11	1998.54	2070.91	2116.08	1958.34	1814.66	2646.36	1392.17	1943.75	3293.97	3024.06	115308	1348.69	127894	137680	1257.53	1414.01	107534	1446.52	1759.6	1872.15	1435.09	145993	1449.27	1491.95	1610.07	0.046572	-4.42439	0.0226829	0.0736	0.356401	1.93302	down	POS
314	Com_117_pos	Rifampicin	11.991	13489.4	3111.59	1.68624e+06	40279.6	17241.2	20794.5	11374.2	12546.6	7777.62	6178.62	7624.58	5151.8	23215.4	16782.2	10933.1	6786.25	5839.73	90298.9	7.29456e+06	348420	251442	48435	49299.9	4.74973e+06	668740	24109.4	51368.6	46096.1	46752.8	24159.3	42595.4	23350.3	2.71852e+07	516717	0.045714	-4.45122	0.0003499	0.0091	0.941176	5.73296	down	POS
315	Com_1008_pos	CU8460000	13.393	3445.7	3245.8	4920.37	4362.77	9755.6	5164.75	4837.16	4531.44	5949.64	4607.7	4696.69	4958.9	3456.42	4474.24	3698.36	4836.43	5576.61	5823.31	7249.53	5184.53	26149.5	290512	432714	11551.3	27592.4	1.06415e+06	7115.02	6592.89	5228.72	5441.8	4847.94	5334.97	8886.78	3822.16	0.0430187	-4.53889	0.0113491	0.0523	0.871972	1.59868	down	POS
316	Com_9255_pos	(-)-Santiaguine	10.001	410.85	417.571	493.173	323.703	314.821	344.463	377.732	329.295	352.842	339.981	364.225	319.958	348.539	398.351	381.995	346.649	384.911	828.424	802.097	24095	1681.1	39853	32279	729.747	447.681	20993.5	1143.88	400.79	344.73	348.026	23864	1238.39	718.905	340.368	0.0416302	-4.58622	0.00153883	0.022	0.871972	1.97037	down	POS
317	Com_709_pos	18-β-Glycyrrhetinic acid	14.2	4693.13	8599.6	10614.2	11725.3	18825.7	53535.9	21112.9	6096.05	9293.82	14558.1	7512.34	4909.55	4791.82	6124.94	12749	6198.16	14990.7	6299.14	6373.9	6054.21	12755.6	907303	3664.55	1.58575e+06	8210.84	644259	175826	5645.1	7107.81	116207	1.74258e+06	11182	6445.53	21713.7	0.04107	-4.60577	0.0396859	0.0989	0.612457	1.67431	down	POS
318	Com_1114_pos	Suberic acid	12.135	4319.62	4422.57	6717.89	3880.99	4708.23	4503.46	4636.09	4429.6	4206.88	4465.45	3654.27	5876.43	4449.97	4611.68	5502.43	4431.98	5531.96	6671.65	7125.51	3639.76	5750.77	506105	450666	4609.55	5240.95	920053	7123.1	10708.7	5786.74	5502.82	2955.66	6046.6	4427.67	4886.23	0.0410512	-4.60643	0.0448891	0.107	0.757785	1.49664	down	POS
319	Com_2513_pos	Methionylmethionine	10.928	817.157	893.729	1122.47	850.872	913.025	952.367	745.097	770.751	894.672	744.087	904.412	1272.56	888.868	750.458	932.321	826.297	1032.99	1729.98	1808.97	1102.08	32778.6	13533.2	11763.4	824.033	26153.6	286832	1012.62	1209.08	880.244	814.922	992.14	1082.29	870.136	860.148	0.0398497	-4.64929	0.0133282	0.0554	0.771626	1.52173	down	POS
320	Com_1233_pos	2,5-Dimethyl-4-ethoxy-3(2H)-furanone	12.136	3464.6	3360.02	4804.87	3199.56	3937.28	3032.3	3423.4	3560.26	2895.85	3462.4	3046.79	4737.99	3433.82	3725.6	4273.88	3747.29	4305.23	5097.11	5353.33	2800.5	4646.78	435182	385657	3763.73	4279.55	789045	5262.95	8091.55	4298.42	3886.64	2586.94	4992.71	3714	3659.55	0.0373201	-4.7439	0.0439722	0.106	0.771626	1.54943	down	POS
321	Com_941_neg	Erythronolide B	12.121	2761.17	2396.62	4755.5	1706.69	2377.26	2380.78	2179.32	2092.06	1916.32	1960.35	1791.14	2834	1588.97	2697.05	2423.87	1965.16	1687.91	1799.4	3206.76	2609.94	5919.5	233211	365603	2287.22	9178.24	430227	1788.25	2602.85	1446.9	2380.75	2215.37	2635.41	7016.8	1476.75	0.0367367	-4.76663	0.0396369	0.131	0.66436	1.47377	down	NEG
322	Com_1982_pos	prostaglandin G2 2-glyceryl ester	13.909	2029.45	1979.44	2650.7	2222.25	2207.46	1719.33	2491.39	2300.56	1831.69	1752.99	1746.56	2317.46	1666.86	2294.1	2332.5	1894.76	1690.85	2672.17	2865.63	3711.35	174086	96480.8	122286	4296.36	146808	402382	3386.57	2570.81	2173.36	1893.54	6698.36	2759.05	2098.88	1919.29	0.0358787	-4.80073	0.00505872	0.039	0.868512	1.88751	down	POS
323	Com_917_neg	8,9-DiHETrE	12.435	1518.98	1879.62	2607.94	995.129	2334.38	1186.86	1439.03	2234.68	2742.38	1274.29	1052.07	1120.47	658.422	2015.94	1620.29	2390.84	1524.01	1359.6	2589.23	37940.9	12299.6	7662.18	968.736	1097.49	46685.6	446919	1354.29	1730.57	1176.48	4708.4	228757	1297.57	2116.67	770.042	0.0357695	-4.80513	0.0246351	0.103	0.633218	1.80239	down	NEG
324	Com_2630_pos	Dinocton 6	12.956	1285.85	1325.3	1748.54	1021.41	1385.58	1260.33	1470.51	1313.5	1588.18	1589.85	1852.86	1271.77	1803.63	1225.14	1566.23	1167.54	1694.19	1832.21	2117.76	1100.93	20162.2	173268	202401	1216.5	28977.1	269629	2337.92	2398.97	1639.23	1688.3	1316.94	1814.43	1398.85	1199.7	0.0343883	-4.86194	0.0157384	0.0605	0.743945	1.77657	down	POS
325	Com_2376_pos	2-Phenylethyl D-glucopyranoside	10.881	1137.11	1257.87	1619.6	1346.95	1320.63	1323.78	1068.84	1073.73	1144	1058.45	1179.77	1450.19	1278.71	991.112	1300.65	1143.05	1059.9	2205.41	2463.87	1392	2025.43	298786	227234	1225.83	1142.13	72147.2	1389.75	1696.18	1234.85	1065.51	1331.66	1491.54	994.071	1111.08	0.0335322	-4.89831	0.0455478	0.108	0.733564	1.62134	down	POS
326	Com_684_pos	TxB2	14.163	6318.3	6317.2	6178.8	6167.48	6149.56	4155.94	3907.31	4828.25	5055.56	4576.61	5055.17	5648.08	4491.76	6143.71	6138.18	4813.27	4282.63	6657.53	7677.43	6128.26	6533.56	1.6816e+06	660507	4876.22	7813.5	264583	5827.39	6080.72	5426.29	5139.86	8080.9	5963.51	5220.5	5030.55	0.0335027	-4.89958	0.0478032	0.111	0.750865	1.64037	down	POS
327	Com_9_neg	Benzoic acid	3.127	347236	265056	404349	204783	258503	328980	260114	248443	226212	261413	239489	365611	248497	356264	308069	263828	222376	255098	220981	201520	6.68521e+07	1.15706e+06	912066	609257	6.88636e+07	1.11228e+06	1.46698e+06	1.94261e+06	846968	1.056e+06	499377	992891	526804	500340	0.0324913	-4.9438	0.00272627	0.0301	0.847751	1.84441	down	NEG
328	Com_3228_pos	Valproic acid beta-D-glucuronide	8.24	1353.54	1469.8	1311.96	1239.89	1162.83	1472.26	1246.31	1119.56	1204.18	1135.26	1206.32	1227.97	1181.89	1460.17	1532.92	1415.05	1461.33	3356.38	3531.06	145840	1489.79	160163	169543	1584.1	1599.2	94615.7	1374.71	1593.58	1413.95	1534.34	107942	1371.83	1531.36	1445.25	0.0317192	-4.9785	0.00678241	0.0451	0.913495	1.99111	down	POS
329	Com_3352_neg	Mangostin	12.296	267.446	261.766	320.136	173.431	362.072	225.135	203.498	212.95	217.679	193.881	171.051	308.057	151.26	339.399	226.013	240.88	175.69	179.549	376.356	996.222	59174.5	898.31	1335.56	268.959	61826.7	1466.32	187.488	290.347	160.7	254.642	867.867	332.962	176.163	144.268	0.0314134	-4.99248	0.0271292	0.105	0.695502	1.60116	down	NEG
330	Com_1518_pos	3-[4-methyl-1-(2-methylpropanoyl)-3-oxocyclohexyl]butanoic acid	13.516	1821.94	1777.67	2552.69	1979.42	2664.86	1937.19	3190.8	1687.36	2367.5	1921.69	1784.33	2166.65	2297.79	1780.6	1930.35	1749.81	2855.7	2370.45	2460.39	3217.99	5463.49	487642	472446	1717.99	5387.73	309729	2303.63	2245.46	1990.07	1881.56	2026.33	3037.26	1778.3	1733.4	0.0278916	-5.16402	0.0468623	0.11	0.685121	1.90504	down	POS
331	Com_2_pos	N-Methylpyrrolidone	5.102	1.00224e+06	296765	141959	128254	267182	97624.9	79748.8	2.44828e+06	226775	244642	85189.2	113494	283637	144355	611219	865230	216658	328204	3.58441e+06	1.2805e+08	575448	1.17038e+06	1.4532e+06	217851	2.63687e+06	120797	687810	153367	104654	673219	1.22377e+08	882242	771492	319427	0.0274633	-5.18635	0.0171745	0.0628	0.754325	1.86208	down	POS
332	Com_1084_pos	5-Oxidanidyl-5-oxidanylidenenorvalyllysine	12.958	3174.5	3284.21	4261.5	2455.58	3331.1	3184.87	3760.44	2824.7	3818.16	3911.55	4530.04	3064.37	4336.13	2952	3765.4	2930.16	4073.03	4508.38	5091.33	2671.51	42471.8	551256	652163	3377.07	61270.4	957271	5769.38	6041.76	3940.9	4058.86	3166.08	4414.65	3363	3046.59	0.0257826	-5.27746	0.0163063	0.0613	0.768166	1.86046	down	POS
333	Com_224_neg	Oxibendazole	8.723	11762.8	20437.2	74131.7	7910.48	11002.3	23890	6971.32	6644.69	17512.7	15780.6	17314.8	13996.5	16469.1	8784.68	9480.14	8248.14	7330.7	41435.7	238246	2.09233e+06	294838	71939.3	1.07991e+06	746681	2.69453e+06	352324	19057.1	49955.9	39476.1	7883.22	2.75523e+06	20465.6	326779	113407	0.0253706	-5.3007	1.994e-05	0.00143	0.920415	3.3099	down	NEG
334	Com_1124_pos	6-(1,2,3,4-Tetrahydro-6-methoxy-2-naphthyl)-2(1H)-pyridone	11.576	1905.32	2277.87	2608.3	1828.46	2071.39	2023.99	1666.41	1711.31	2345.06	1659.98	2243.88	2113.8	3938.41	1552.21	1990.51	2042.46	2596.46	3893.24	4128.83	2126.38	1.17923e+06	5888.71	6595.57	2238.63	219361	7990.57	2344.05	2706.68	2606.64	1852.04	2339.72	2479.1	2287.54	2267.84	0.0252189	-5.30935	0.0365928	0.0941	0.83391	1.20606	down	POS
335	Com_394_pos	LV1850000	12.956	11723.6	13732	17734.7	13035.3	14169.1	14327.9	14455.3	13333.4	15094.6	13182.8	17778.4	16358.9	15220.4	13436.8	14976.7	12893.5	15170.5	76869.7	92154.4	21029.8	218013	2.43298e+06	2.8072e+06	27248.9	279760	3.74645e+06	37883.1	32534.5	23451.1	20751	11501.3	21249.5	16473.3	18840.2	0.0249508	-5.32477	0.00196665	0.0249	0.934256	1.99413	down	POS
336	Com_1684_pos	2-Amino-6-hydroxyaminopurine	8.376	1800.9	2314.22	1427.63	1295.11	2176.89	1387.58	1190.73	1365.87	1758.19	1565.67	2085.35	1518.15	1369.34	1804.25	2271.72	1398.25	1567.08	2772.41	4447.8	1018.15	60020.1	245891	264864	1537.02	68597.3	494069	2596.35	2191.96	1467.06	2528.93	1155.57	1998.42	1243.6	1475.19	0.0244387	-5.35469	0.0147808	0.0588	0.705882	1.88663	down	POS
337	Com_824_neg	3-Hydroxytetradecanedioic acid	10.299	1448.82	1807.42	2071.96	1141.21	1557.63	1861.55	1630.01	1263.23	1403.4	1823.19	1615.49	2899.51	1456.24	2426.21	2371.26	2116.69	1649.79	2443.27	2051.28	1463.32	3211.78	247440	456856	1353.85	4132.36	519649	2399.32	4671.41	2147.4	3493.77	1432.36	3861.46	2035.89	2210.68	0.0242245	-5.36739	0.0240048	0.101	0.792388	1.54007	down	NEG
338	Com_1989_pos	Valaciclovir	12.734	1763.96	1620.17	2564.54	1835.93	2400.11	1703.35	1759.76	1525.18	1597.06	1737.41	1908.52	2126.42	1898.63	1523.87	1750.52	1696.77	1748.76	2757.55	2520.36	1273.44	270539	110099	101465	1450.9	438460	359275	2067.05	2580.46	2882.5	1589.71	1379.79	2433.33	1737.68	2260.56	0.0238823	-5.38791	0.0152845	0.06	0.712803	1.82756	down	POS
339	Com_881_pos	Phthalic acid	12.981	3070.8	3502.63	4299.94	2508	3345.99	3080.96	3791.28	3043.45	3693.43	3783.77	4909.22	3043.48	4194.48	3035.5	3642.39	3029.64	4199.59	5262.59	5593.53	2584.24	80968.4	522977	542035	4810.03	156117	1.2755e+06	5671.74	6227.09	3854.74	3926.27	3049.75	4409.95	3460.07	3037.51	0.0228845	-5.44948	0.0124103	0.0538	0.788927	1.92018	down	POS
340	Com_876_pos	2-Aminoadenosine	10.662	1977.96	2187.16	2669.85	2231.84	2457.41	2360.15	1998.69	2050.19	1943.61	1821.7	1434.92	1966.17	2074.14	1912.09	2129.62	2090.37	2145.45	2441.5	2644.54	1506.92	30146.5	125164	86340.1	1351.28	35686.4	1.2831e+06	2170.17	2222.4	1673.69	1623.67	1406.02	2089.1	1427.8	1737.5	0.0223988	-5.48043	0.0492132	0.112	0.532872	1.91461	down	POS
341	Com_1020_pos	2-[4-(3-Hydroxypropyl)-2-methoxyphenoxy]-1,3-propanediol	12.96	2687.37	2780.25	3582.6	2078.77	2819.94	2696.15	3022.66	2391.25	3232.26	3311.32	3821.25	2588.32	3670.75	2493.41	3187.59	2480.53	3448.02	3728.93	4310.06	2261.57	44047.2	543141	639797	2888.2	56345	1.04173e+06	5458.51	4918.58	3336.16	3436.03	2668.95	3737.22	2846.94	2484.49	0.0212461	-5.55666	0.016084	0.0608	0.764706	1.93296	down	POS
342	Com_6_neg	9-hydroxy-10,12-octadecadienoic acid	13.16	49557.3	62504	412979	130144	300644	176601	248479	1.07344e+06	159581	458476	62045.8	109321	93561.9	135375	44842.7	297567	93810.3	63767.1	74332.6	1.99908e+07	8.48073e+06	282571	1.26271e+06	577336	1.32568e+07	7.96074e+07	254876	89338.8	241816	200491	6.1906e+07	166413	178531	64903.1	0.0209371	-5.5778	0.0180715	0.0927	0.695502	2.58305	down	NEG
343	Com_2865_pos	Cyclo(leucylprolyl)	7.412	1066.04	800.327	2722.71	651.894	723.24	1075.18	791.893	719.287	892.196	885.506	1141.37	838.406	996.084	943.55	805.585	1159.54	720.815	1876.69	1930.76	244684	660.561	191960	156252	957.249	686.817	100615	982.132	1014.31	1041.3	851.511	109376	751.169	970.805	1128.23	0.0207586	-5.59014	0.0165191	0.0618	0.698962	2.2259	down	POS
344	Com_1429_pos	prifelone	11.319	1295.4	1395.83	2086.08	1346.47	1455.6	1516.04	1732.03	1281.89	1337.74	1338.38	1479.63	1664.89	1532.11	1218.19	1558.77	1282.21	1310.59	3278.25	3426.04	2078.51	1548.63	368629	325058	1924.46	1507.78	620867	1899.27	2275.89	1623.4	1474.11	1836.41	2019.47	1692.59	1445.28	0.0184956	-5.75668	0.0296118	0.0845	0.878893	1.81689	down	POS
345	Com_1772_pos	PONCEAU 3R FREE ACID	11.642	764.597	788.22	1032.21	739.253	821.494	772.945	698.559	715.682	738.927	686.182	797.144	886.54	966.344	692.982	796.361	687.798	721.718	1535.26	1793.1	958.897	205338	3043.65	2978.67	926.123	504333	3953.36	1045.38	1245.88	842.977	783.191	966.087	1123.87	765.079	786.123	0.0181685	-5.78242	0.0234057	0.0752	0.892734	1.41732	down	POS
346	Com_1749_pos	5-O-methyl embelin	12.963	1057.69	1090.14	1447.96	840.169	1139.73	1089.69	1209.58	917.735	1694.41	1338.32	1524.09	1217.64	1483.59	1007.75	1288.32	1002.55	1393.57	1920.09	1741.98	904.54	7899.61	341372	369282	1000.65	16622.2	469909	1151.21	1987.92	1348.36	1388.73	1078.7	1492.48	1150.64	1004.15	0.016985	-5.8796	0.0256349	0.0786	0.698962	2.01995	down	POS
347	Com_71_neg	8(S)-Hydroxy-(5Z,9E,11Z,14Z)-eicosatetraenoic acid	13.466	2407.55	2278.77	4229.72	5004.49	16073	18473.5	1384.53	225912	8528.68	1434.87	1882.23	1348.03	3000.65	51805.7	1386.44	98707.5	1669.37	3162.7	3290.08	4.90255e+06	1.02298e+06	22425.6	36023	70741.9	2.75873e+06	8.69536e+06	53871.8	8735.94	4150.43	3549.08	8.75143e+06	28112.7	7390.37	3928.46	0.0168911	-5.88759	0.00801688	0.0586	0.778547	3.37868	down	NEG
348	Com_2030_neg	Cucurbitacin E	8.622	445.908	290.072	815.913	184.119	262.586	309.26	241.501	229.23	241.754	229.069	221.127	365.2	179.404	418.815	269.386	277.624	222.091	279.013	237.127	32308.8	284.366	131601	130419	243.547	489.406	13337.7	253.422	393.839	222.673	352.919	7961.06	370.439	250.735	208.428	0.0162996	-5.93902	0.0241517	0.102	0.692042	1.93689	down	NEG
349	Com_43	nicotinic acid	6.96832,0	5004.96	5005.38	63103.4	5004.73	5004.8	5005.42	5004.73	5005.32	5005.02	5005.51	5004.9	5004.92	5004.84	5005.27	5004.84	5005.1	5004.83	5005.29	328927	1.69938e+06	460659	25207.1	195421	1.0021e+06	2.27846e+06	978959	5005.08	17665.4	5005.47	5004.71	1.48411e+06	5004.81	313294	5004.63	0.0162447	-5.94389	0.000471278	0.00372	0.778547	5.01804	down	GC-MS
350	Com_76_neg	20-Hydroxy-(5Z,8Z,11Z,14Z)-eicosatetraenoic acid	13.235	3697.38	2364.66	4604.52	6095.59	18129.7	10027.2	6398.07	202911	11032	1876.76	2561.62	1793.59	2818.32	42669.8	1732.98	71905	1612.34	3891.99	4920.26	4.59382e+06	1.25826e+06	21651	26946.7	27286.3	2.94513e+06	7.19016e+06	44538.5	7319.57	4275.58	4887.22	8.33973e+06	21605	8511.97	2946.34	0.0160056	-5.96528	0.0120685	0.0759	0.757785	3.20969	down	NEG
351	Com_328_pos	Phloroglucinol	11.616	8432.61	7294.23	11269.5	9010.24	9791.7	9523.94	9835.44	7991.51	8596.27	8392.7	10675.9	11063.1	10077.4	8592.94	10027.1	8360.29	10098	23395.8	26137.6	9610.54	31329.7	3.64362e+06	3.38873e+06	10037.6	32144.3	4.94087e+06	13220.5	15149.4	12795.9	10493.3	5539.93	11651	11127.9	11188.5	0.0130386	-6.26106	0.0202446	0.0695	0.878893	1.91633	down	POS
352	Com_524_neg	Isoniazid pyruvate	5.532	497.076	291.327	2423.82	202.434	310.152	353.597	295.811	344.586	271.596	263.415	294.901	381.86	208.238	358.038	330.437	377.367	252.978	411.182	77146.6	13593.3	2945.49	3437.7	31235.7	228631	19676.8	202.093	303.119	749.797	389.494	417.183	20560.8	393.454	255093	5092.69	0.0112947	-6.46822	0.000581875	0.0109	0.878893	3.50772	down	NEG
353	Com_275_pos	2-Methoxyresorcinol	11.617	9331.54	9786.39	10792.9	8783.01	9180.11	9188.09	8630.56	7504.64	8813.19	8598.76	9487.1	10982.1	9997.13	8479.66	10150.4	10329.9	10162.9	74893.5	75585.1	22539.6	65692	4.27177e+06	3.99859e+06	16914.8	49825.5	5.85796e+06	21336.6	24554.8	17285.7	17425.6	8072.47	15473.7	14707.3	14278.2	0.0109974	-6.50669	0.00234937	0.0263	0.944637	2.17984	down	POS
354	Com_556_pos	3-[(2Z)-1-Oxo-2-buten-2-yl]pentanedioic acid	12.955	2797.05	2818.05	3757.52	2143.05	2943.29	2781.32	3166.28	2465.04	3338.75	3399.55	3997.66	2703.5	3745.48	2622.01	3286.07	2565.58	3456.55	3921.25	4532.36	2395.59	118785	1.46415e+06	1.68163e+06	6483.83	149305	2.29408e+06	10659.9	6275.2	3579.27	3466.81	2813.84	3875.36	2934.93	2595.02	0.00902316	-6.79215	0.00993421	0.0526	0.802768	2.25853	down	POS
355	Com_516_neg	butyrin	11.797	1463.9	1813.52	1983.76	2143.06	1052.79	3498.01	954.759	861.221	1112.61	1440.41	1069.45	983.564	456.088	1485.91	637.567	1577.64	1263.24	1199.62	1753.28	303.895	298966	290225	413781	1449.54	807372	943788	1748.66	541.416	782.795	1677.04	1025.8	1350.09	1862.88	485.985	0.00859639	-6.86205	0.0399393	0.131	0.602076	2.40244	down	NEG
356	Com_658_neg	Gingerdione	12.091	437.908	384.063	734.398	408.052	474.164	480.112	463.4	263.089	330.259	397.225	406.596	426.743	292.39	461.076	432.952	276.222	379.582	298.29	861.563	1242.38	1868.74	402989	775942	523.471	1871.87	522574	491.178	400.84	237.353	497.033	1082.83	393.203	1483.96	365.562	0.00411426	-7.92515	0.0214568	0.0989	0.764706	2.24017	down	NEG
357	Com_30_pos	(2E)-3,7-Dimethyl-2,6-octadien-1-yl beta-D-glucopyranoside	12.957	8758.78	9059.5	15551.8	6923.47	9219.86	8763.61	75687.2	17217.3	10694	10747.5	12462.5	9080.69	13218.2	8158.56	10539.7	8109.36	11134.5	12593.2	14091.9	28286.6	2.24268e+06	2.28997e+07	2.52982e+07	83424.1	2.76178e+06	3.60092e+07	195699	48254.7	26052.3	16211.5	53809.2	13598	10105.4	9462.79	0.00273426	-8.51463	0.00269631	0.0284	0.882353	3.04587	down	POS
358	Com_278_pos	Pseudopelletierine	7.722	1544.7	1963.84	2583.02	1759.81	1571.12	1950.43	1896.61	1399.18	2002.96	1474.98	3055.55	1827.27	1696.03	1710.62	2401.13	1732.64	1698.06	3795.25	3464.75	4.33872e+06	9488.36	4.93781e+06	4.85187e+06	3860.48	2654.97	3.1057e+06	4178.94	5857.71	3984.41	2646.71	3.26103e+06	4732.51	2757.08	2886.24	0.00157056	-9.3145	0.00296348	0.0292	0.986159	3.37208	down	POS
359	Com_79_pos	Artemether	12.961	2916.46	3017.25	6735.85	2255.97	3060.33	2925.98	3600.73	2595.09	3507.8	3593.59	4174.21	2820.57	4488.72	2717.13	3459.32	2691.98	3741.95	4221.48	4677.47	2454.35	938188	1.05311e+07	1.25134e+07	36503.4	1.22738e+06	2.02943e+07	77516.2	19360.4	8385.04	5388.25	3040.72	4558.06	3296.31	3210.59	0.00127642	-9.61368	0.00384435	0.0335	0.84083	3.1305	down	POS
360	Com_104_neg	Tetraneurin A	11.995	632.874	456.164	1635.95	323.798	549.652	690.463	677.214	269.323	908.048	709.749	377.264	573.222	897.044	646.593	620.193	552.298	422.447	507.165	900	6.99962e+06	8560.35	5249.04	3456.4	827.47	661.577	4533.02	468.225	968.041	580.893	656.21	5.96707e+06	15860.3	3110.92	1815.17	0.000840755	-10.216	0.0120712	0.0754	0.823529	2.5242	down	NEG
361	Com_74_pos	Oxymatrine	8.194	1144.67	1158.32	977.744	1005.91	950.115	1154.71	1002.48	959.769	928.493	910.456	961.769	968.507	926.523	1238.68	1197.12	1216.34	1064.71	2360.84	2558.73	2.83938e+06	1317	1.75679e+07	1.72482e+07	1227.58	1387.05	9.53068e+06	1062.94	1203.31	1081.13	1064.89	1.32813e+07	1687.53	1311.76	1058.86	0.000293732	-11.7332	0.0117601	0.0527	0.899654	4.0879	down	POS

## Sheet: Supplementary Table 5
Supplementary Table 5. Serum metabolites identified between the T0 group and T2 group (FC > 2.0, VIP > 1.0 and P < 0.05).
No.	ID	Name_des	RT [min]	T0_1	T0_-10	T0_11	T0_12	T0_13	T0_14	T0_15	T0_16	T0_17	T0_2	T0_3	T0_4	T0_5	T0_6	T0_7	T0_8	T0_9	T2_1	T2_10	T2_11	T2_12	T2_13	T2_14	T2_15	T2_16	T2_17	T2_2	T2_3	T2_4	T2_5	T2_6	T2_7	T2_8	T2_9	fold change (FC)	log2FC	Pvalue	FDR	ROC	VIP	Up.Down	Source
1	Com_104	alpha-ketoglutaric acid	8.83658,0	28849.6	27355.9	12396.9	15155.2	126313	427665	235567	98652.6	25722.4	560.743	560.752	560.804	561.211	36154.2	560.752	560.649	560.686	560.548	561.192	560.727	560.749	3920.4	561.114	560.862	561.28	560.629	560.702	561.322	560.637	561.224	560.917	561.409	560.819	560.807	80.4754	6.33048	0.000604199	0.0106	0.730104	6.11196	up	GC-MS
2	Com_4334_neg	5-(7-Hydroxy-4-oxo-4H-chromen-2-yl)-2-methoxyphenyl hydrogen sulfate	10.655	11310.9	2412.67	441.819	593.587	1514.25	239.438	265.821	204.766	245.76	893.584	359.576	1083.97	286.707	314.331	46421.9	839.724	324.229	185.554	267.771	209.629	202.144	326.094	180.856	381.642	213.267	198.38	485.249	414.469	253.36	244.479	385.689	1201.41	123.629	213.271	12.3482	3.62623	0.0129935	0.0812	0.775087	2.08636	up	NEG
3	Com_221	cellobiose 2	14.2759,0	19061.5	6382.1	16846.9	10838	15380.4	65862.2	41350.2	19395.9	90985.7	22588.5	2019.29	21409.8	5953.49	12514.6	4038.25	2019.6	2019.39	2019.4	2019.45	2019.86	2019.4	2019.3	2019.33	2019.2	2019.84	2019.38	2019.4	2019.76	2019.51	2019.93	2019.28	2019.35	2019.29	2019.97	10.4471	3.38503	1.03271e-05	0.00127	0.899654	4.04631	up	GC-MS
4	Com_55	oxamide	7.30852,0	28682.4	29512.5	1582.68	28251.7	40123.5	30639.6	1582.73	1583.14	27777.1	36728.1	1582.68	1582.57	1582.61	1582.47	1583.12	1582.65	1582.67	1583.04	1582.79	1583.21	1582.55	1582.63	1583.25	1582.56	1583.15	1582.84	1583.33	1582.73	1582.74	1582.67	1583.09	1582.67	1582.65	1582.92	8.82767	3.14203	0.00414704	0.0484	0.608997	2.82369	up	GC-MS
5	Com_1951_pos	Medroxyprogesterone 17-acetate	12.525	109620	144014	137957	51212	88035	23933.9	89323	42420	96680.6	255534	89485.1	55912	7920.07	178065	58767.2	125369	90723.3	2919.11	5780.29	5637.28	3422.16	89383.8	5429.22	3448.74	7805.77	8545.91	11527.6	4759.27	5264.11	6227.04	10803.3	7261.29	4396.05	5035.27	8.76635	3.13198	3.20078e-10	4.66e-07	0.961938	6.07807	up	POS
6	Com_4379_pos	Onapristone	14.629	119449	192487	125392	31692.3	24293.1	271202	117784	99343.4	22083.5	190224	95890.6	55680.1	35010.5	81152.3	81705.7	223240	53960.4	9586.71	18786.2	7357.53	5831.26	29355.6	5409.74	17701.6	18872.6	21097.9	21399	19427.9	6506.68	7835.18	5736.01	8175.63	25601.6	4367.52	7.81205	2.9657	3.14547e-09	2.29e-06	0.986159	5.08336	up	POS
7	Com_2048_neg	13-deoxytedanolide	10.98	330.006	37533.9	301414	35155.8	238876	26896.2	107829	245.683	56337.5	101529	239.42	29385.8	20959.9	8008.42	2898.79	17041.4	9104.75	224.093	63511.8	10276.9	184.65	9186.06	732.822	803.943	245.044	229.035	494.646	291.984	927.044	833.04	2311.71	59917.2	540.246	1500.18	6.52902	2.70687	0.00181427	0.0256	0.775087	4.85659	up	NEG
8	Com_128	Levoglucosan	9.62311,0	96044.2	215919	69417.9	205594	83756.4	81350.5	835564	16523	16523.3	16523.1	16523.1	16523.1	16523.5	16523.1	16523	16523	16522.9	16523.5	16523	16523.1	16523.4	16523.2	16523.6	16522.9	16523	16523.6	16522.9	16523.5	16523.2	16523.7	16523.1	16523.1	16523.5	16523.1	6.24031	2.64162	0.00826748	0.081	0.591696	2.14569	up	GC-MS
9	Com_778_neg	3-Phenylpropanoic acid	7.585	7787.82	4526.5	19663.2	18192	22393	7808.91	16901.3	5066.44	7369.38	728128	14273.5	85998.5	3426.62	3913.09	119933	6498.79	12024.7	2944.18	3578.63	6024.96	4563.57	97578.2	2391.25	4638.25	3780.7	1211.17	10568.5	18738.4	4667.78	4195.19	2353.89	2651.47	5106.32	1697.23	6.13452	2.61695	0.00861831	0.0609	0.806228	2.3928	up	NEG
10	Com_1930_neg	Sulfoglycolithocholic acid	11.471	5202.33	78505.9	104244	15265.2	60322.7	109855	253173	2632.43	12343.5	221132	1226.08	43574.1	21670.6	47654.7	31124.6	61752.5	25270.8	1647.51	5218.32	27894.2	2805.9	76414.2	3595.48	3112.44	2593.65	1498.63	2286.97	928.356	7009.48	4885.47	6489.35	13947	26465.3	1823.86	5.80518	2.53734	0.000396934	0.0114	0.820069	3.66688	up	NEG
11	Com_898_neg	Chenodeoxycholic acid 3-sulfate	11.44	4769.64	45307.9	131460	63996.6	29187.7	54363.6	817396	15537.9	24911.4	216641	795.58	311010	14901.3	139493	84590.1	10980	65196.8	1749.22	16333.1	35238	4939.14	82731.7	6076.18	7428.86	15878.9	6328.3	3852.29	862.516	15578.4	5700.59	19427.5	122686	28733.9	3083.13	5.39136	2.43065	0.00798058	0.0598	0.757785	2.93113	up	NEG
12	Com_6501_pos	ARECOLINE	8.511	5343.88	4839.07	39441.8	3344.07	76621.8	149726	21153.2	3355.61	3610.84	4494.44	4136.5	5175.18	4268.74	3859.41	56242.3	5009.01	3097.06	4107.8	4966.48	5044.79	2923.68	14296.4	2486.64	3666.05	6385.27	3372.17	5980.77	4589.24	4460.7	4765.42	4066.07	3337.95	4024.16	3347.79	4.81193	2.26662	0.0438204	0.145	0.643599	1.78262	up	POS
13	Com_4059_neg	TCPy	10.409	13899.3	79916	44170.3	8798.02	5602.58	4553.31	14632.3	7550.54	5681.84	3328.44	10470.1	4932.61	1972.5	26308	14690.7	1421.74	3194.36	1071.15	1845.99	1616.62	714.467	3230.06	1711.53	989.627	3508.88	2867.16	1734.17	3024.45	4388.8	1525.31	19462	5926.18	1495.35	2459.99	4.36191	2.12496	0.000437075	0.0114	0.844291	2.55553	up	NEG
14	Com_1168_neg	Triclosan sulfate	12.2	618.883	520.266	5441.66	7411.39	7167.13	5642.49	12829.2	6295	704.685	445.017	748.266	643.343	525.33	6669.63	550.239	3805.8	1186.17	382.706	851.016	3094.87	552.217	608.109	303.831	427.822	1438.29	378.653	372.254	484.973	371.493	1297.89	964.092	661.859	1216.85	837.37	4.29677	2.10325	0.00536889	0.0492	0.740484	2.13392	up	NEG
15	Com_5337_neg	benzodepa	1.167	5617.91	8085.83	4932.48	5393.88	3317.49	50585.9	14008.9	4041.9	7615.96	1950.74	2025.13	2326.65	1770.9	53365.3	1926.62	5307.63	1643.9	2220.2	3490.9	2669.93	1039.73	7746.88	1611.77	6973.4	1877.99	1514.48	1310.56	1241.81	1360.46	1018.2	3611.61	953.643	1066.16	1037.71	4.26838	2.09369	0.00264527	0.0308	0.820069	2.02395	up	NEG
16	Com_1890_neg	1-O-(9,16,17-Trihydroxy-18-oxokauran-18-yl)hexopyranose	11.975	2642.97	100854	119674	38962	141339	167265	264402	1350.36	20091.4	169738	506.649	34209.6	57908	56095.9	34768.7	77094.8	42584.1	1105.84	5583.58	91505.5	5218.06	52994.9	2643.69	2279.37	4311.83	1738.98	2621.76	815.133	12200.8	4829.96	7941.96	41166.9	72473.5	2818.57	4.25776	2.09009	0.00451643	0.0458	0.764706	3.42431	up	NEG
17	Com_2682_neg	Paliperidone	11.798	54502.6	61688.5	65459.4	16328	105678	151954	18045.3	22018.5	15913.7	141975	13931.8	17918.1	16290.1	211994	36410.4	33687.1	7020.3	13689.1	23117.6	25179.9	5999.85	10329.1	20048.1	3902.35	20229.9	13537.7	18572.9	3934.74	3808.07	10675.2	18655.6	14591.1	26628.3	2700.89	4.20549	2.07227	0.000451789	0.0108	0.799308	2.41296	up	NEG
18	Com_6382_neg	taurolithocholic acid sulfate	11.412	813.822	13381.5	39564.7	5799	14791	22903.9	10638.3	585.036	1770.82	29395.8	268.658	5944.85	4139.21	18302.6	11239.5	29499.1	5196.16	363.326	3080.03	10084.8	2814.09	15227.8	667.493	270.843	2752.37	416.292	302.819	336.245	2062.71	1226.1	1185.48	3639.34	7638.81	502.498	4.07514	2.02685	0.00340102	0.0381	0.785467	3.03533	up	NEG
19	Com_7126_pos	L-gamma-Glutamyl-L-leucine	13.818	10882.7	15066.2	18795.1	21298.3	129499	6908.65	17673.7	26196.9	46828.2	17986.2	21814.2	23813.3	8343.04	25770.1	18804.2	14601.5	74322	8121.63	6830.52	5193.01	11682.7	26230	6029.81	4990.92	20218.1	2609.86	3346.17	6231.07	6256.36	3308.61	4128.67	7104.21	3694.13	5559.13	3.79065	1.92245	7.35552e-06	0.000974	0.903114	3.09822	up	POS
20	Com_8855_neg	icomucret	12.183	1955.16	1996.9	7196.35	3039.05	714.286	1414.31	6573.43	839.044	2317.59	3790.27	2877.3	2434.39	598.022	2976.12	2271.34	5522.8	3351.11	531.451	602.714	529.284	401.303	5406.08	494.667	368.107	366.989	748.696	491.577	467.397	319.64	401.098	633.728	357.043	670.975	548.149	3.7385	1.90246	5.91387e-07	0.00017	0.934256	2.92043	up	NEG
21	Com_6451_neg	Rifamycin W	10.916	744.117	20921.9	5557.65	2964.52	4562.57	33001.8	9323.43	4268.41	2817.53	1795.35	274.896	2563.09	6400.75	23237.1	1327.91	10589.5	1496.89	727.719	7183.08	2194.92	1899.48	1232.41	315.568	6985.03	440.807	279.097	1023.91	350.701	1623.01	3584.47	2229.05	1375.78	6228.82	561.418	3.44832	1.78589	0.0109572	0.0721	0.740484	2.18087	up	NEG
22	Com_817_pos	(2Z)-3,7-Dimethyl-2,6-octadien-1-yl 3-oxobutanoate	13.821	248745	358982	418617	492989	2.82863e+06	173017	413156	624672	980888	365640	462537	511815	204272	598146	396836	341303	1.33361e+06	180329	151469	138654	273750	596049	155983	74220.1	421358	87973	92979.9	187826	152045	124744	169800	192776	29696.4	204516	3.32508	1.73339	2.61778e-05	0.00224	0.899654	2.80607	up	POS
23	Com_7784_neg	Omacetaxine mepesuccinate	9.941	1882.55	3183.72	8900.17	546.298	5589.26	19524.3	6763.43	876.393	2241.86	9203.96	901.502	908.015	1354.79	9030.22	945.792	1333.8	878.026	544.936	4396.42	1503.06	99.5489	1083.82	2319.06	531.549	1312.61	1241.49	1422.06	376.729	385.395	505.513	2682.12	697.319	3049.03	140.981	3.3225	1.73227	0.00701942	0.0545	0.737024	2.12802	up	NEG
24	Com_1742_neg	Simfibrate	11.82	95220.3	95352	157200	192903	5856.52	4015.88	14286.6	134040	115778	30427.5	47462.5	161759	52424.8	130077	32772.8	155125	247486	9848.14	27829.8	36888.4	18195.8	217472	9479.95	1882.04	40749.5	10621.6	5501.48	12422.1	8925.06	48055.1	25891.9	6268.83	4151.24	32810.6	3.23445	1.69352	0.00175535	0.0261	0.792388	2.76523	up	NEG
25	Com_130	Lyxonic acid, 1,4-lactone	9.82419,0	35266.1	48842.8	52416.8	34802.2	43153.8	37194.4	111115	30155.8	24369.5	12184.8	45005.5	59690.2	32770.8	29521	47355.3	12184.9	12184.9	12185.2	12185	12185	12185.1	12185.5	12185	12184.9	12184.9	12184.8	12185.5	12185	12185	12185.4	12185.1	12185.5	12185	12184.9	3.2258	1.68966	2.58334e-06	0.000633	0.83391	2.36436	up	GC-MS
26	Com_8694_neg	EPIGALLOCATECHIN 3-O-(3-O-METHYL)GALLATE	11.822	3821.97	2594.81	7049.44	7100.93	529.671	296.376	561.033	5501.75	5132.16	1214.25	1737.91	5576.94	2492.97	4934.4	1060.29	6232.16	9632.47	408.124	1082.74	1572.68	1296.55	7217.81	697.478	234.844	1924.29	538.902	312.522	542.048	561.789	1733.48	1113.16	505.387	235.649	1174.48	3.0952	1.63003	0.00140998	0.0221	0.785467	2.34957	up	NEG
27	Com_9861_pos	Dehydrocholic acid	12.939	1255.13	10457.8	4732.64	4080.7	75733	14515.8	14265	3652.69	3118.9	9590.44	1755.16	4499.53	8026.26	19298.9	6788.94	4592.8	1685.62	1183.5	1612.87	1907.53	1185.68	2326.36	1548.88	27558.9	1566.74	1680.16	2201.39	1872.92	3075.13	1916.38	1570.63	1810.79	5511.67	2250.21	3.09395	1.62945	0.00245501	0.0247	0.813149	2.65723	up	POS
28	Com_8010_pos	Cyanotriphenylborate	11.88	15626.6	7742.3	13191.4	13610.1	47978.2	11474.4	23752.5	28733.5	9453.32	13919.5	7122.82	12570.2	9647.33	14301.7	15528.6	4804.53	38129.4	6282.77	6425.62	5915.64	6141.76	10623.2	3746.68	3623.22	5580.12	4388.25	5379.5	6683.26	5197	6275.29	4926.49	4363.66	5708.37	5748.43	2.96452	1.5678	5.09688e-06	0.000825	0.941176	2.37741	up	POS
29	Com_1669_pos	2-(14,15-Epoxyeicosatrienoyl) glycerol	14.788	19560.5	39708.9	26125.7	79191.7	83247.9	160523	912393	18106	76011.9	381685	20590.5	17025.8	22696.2	26671.3	34678.8	55182	29259.9	18165.2	9224.4	235254	9835.43	134341	31544.1	73300.2	17003.9	25782.5	24067.8	15640.5	15094.1	8909.76	12133.7	18302.4	7745.02	21951.7	2.95249	1.56193	0.0282751	0.11	0.771626	2.02251	up	POS
30	Com_13628_pos	Brivaracetam	10.051	6403.95	3732.9	47054.9	2861.45	7097.97	11285.7	5199.4	8605.95	6433.06	6913.44	2536.98	4961.28	2473.33	5214.88	13522.8	7896.29	6349.39	963.457	1994.63	6492.58	1214.08	3781.57	1073.27	1847.95	5478.53	1612.72	3364.47	1988.56	2358.76	3211	7569.86	1657.32	1999.24	3975.05	2.93663	1.55416	0.000192071	0.00717	0.851211	2.52945	up	POS
31	Com_1576_neg	17beta-(Acetylthio)estra-1,3,5(10)-trien-3-ol acetate	11.82	78126.7	79987.8	140587	166081	11436.3	3829.42	17227.5	157917	132081	38238	58470.9	180610	53040	188181	43962	168316	316649	11948.8	33126.2	33257.6	20060	276807	10769.6	3338.1	54126	13470.9	6249.93	13664.5	13990.4	53565.6	34368.4	6330.28	4303.39	40634.5	2.91223	1.54213	0.00198021	0.0267	0.806228	2.62874	up	NEG
32	Com_6171_pos	4-Allyl-2-methoxyphenyl palmitate	12.99	51692.5	95512.8	193572	44408.2	157085	141152	102592	51009.9	50307.4	123154	25293.7	27941.6	31656.5	112739	58038.5	78236.1	36161.7	19277.8	69312.7	59720.4	15916.7	32417.8	32432.9	20139	29285	25365.2	30802.3	5652.66	16144.5	10416.4	23933.3	30038.8	45541.8	10536.3	2.89464	1.53339	3.27324e-05	0.00251	0.875433	2.72414	up	POS
33	Com_9081_neg	Methandriol dipropionate	12.636	561.108	736.637	1426.75	406.635	2487.04	347.945	350.862	542.592	965.381	367.632	2094.6	440.352	283.219	630.639	391.119	7961.12	642.94	306.764	582.999	367.15	222.845	881.029	272.559	332.435	461.427	850.953	294.579	312.96	546.276	486.945	421.589	264.169	266.85	267.777	2.89056	1.53135	0.0128793	0.081	0.764706	1.29221	up	NEG
34	Com_5101_pos	Myxalamid A	13.969	11016.7	20586.5	15434.3	20722.9	35321.1	29120.6	120998	17065.6	30981.5	156628	14694.4	59346.9	23002.9	21107	18584.7	52509.8	82327.1	6482.43	10419.1	48497.7	14538.3	51945.4	6955.78	16371.6	6338.81	5705.58	2701.12	2732.2	12791.2	6383.35	2394.52	17478	24990.7	16233.4	2.88366	1.5279	0.000469595	0.011	0.844291	2.88307	up	POS
35	Com_120_neg	Androsterone sulfate	11.819	2.0065e+06	2.10107e+06	3.59835e+06	4.30454e+06	154659	97286.4	449199	3.82648e+06	3.31637e+06	977935	1.40564e+06	4.61176e+06	1.33633e+06	4.75486e+06	1.07483e+06	4.53491e+06	7.85668e+06	324697	903371	867653	502523	7.07307e+06	265656	77980.6	1.40505e+06	348050	167743	332379	375987	1.34137e+06	816945	201441	120008	1.06057e+06	2.8674	1.51974	0.00379112	0.0408	0.795848	2.50215	up	NEG
36	Com_2431_neg	Cotylenin F	11.869	78900.3	88201.8	89157	48054.1	88289.3	199556	34814.5	55666.2	70032.8	84229.2	28247.6	28772.6	35223.4	248757	59847.9	106140	56750.1	23030.2	73917.6	23834.2	19065.4	38745.5	24722.7	12762.3	31368.6	32002	17219.9	16608.9	18378.9	59861	34111.4	31302.6	16978.5	17137.4	2.85235	1.51215	1.20413e-05	0.00104	0.899654	1.96986	up	NEG
37	Com_7551_neg	Eluxadoline	10.793	2172.57	2874.89	6312.81	1273.26	5730.99	4999.99	8848.58	1494.62	4264.95	7955.74	2625.12	2255.55	6786.61	3901.6	5209.52	2113.54	786.565	670.194	1149.24	768.083	563.176	5767.56	925.93	576.526	1052.61	711.703	2317.92	1009.03	960.173	3774.97	1547.87	1705.5	1073.74	187.931	2.81102	1.49109	8.60237e-05	0.00436	0.865052	2.28375	up	NEG
38	Com_1247_neg	Sunitinib	12.469	4422.86	17375.8	40142.7	14129	14026.4	1967.85	7818.97	7519.92	3973.55	7462.59	5605.85	93028.7	1793.39	25533	11271.6	12230.6	28446	1021.62	7052.53	4993.65	2601.07	15190.1	1726.91	1675.44	12654.7	1918.05	651.055	1338.32	17966.1	1690.52	4694.79	27081.9	565.537	4706.68	2.75971	1.46452	0.00554816	0.0483	0.761246	2.27649	up	NEG
39	Com_6640_neg	Bemotrizinol	11.851	14129.8	13818.5	13983.9	8699.27	14362.9	28400.4	7354.08	9158.43	11451.6	13126	5182.37	5475.59	8962.32	35287.3	11375	17047.3	9835.98	3814.52	11167	3854.58	3007.11	8030.39	4213.1	1987.82	4672.41	5828.17	3297.67	2706.26	3007.64	9855.99	7145.6	4553.2	2445.39	3112.38	2.75275	1.46088	1.41182e-06	0.000304	0.927336	2.03291	up	NEG
40	Com_170	Guanidinosuccinic acid 3	11.2173,0	9940.99	76528.8	102870	9940.53	68478.4	26266	48753	29230.8	40366.5	56386.4	58891.3	40658.8	25751.2	45054.2	65664.2	42132.4	9940.42	24482.1	73141.7	19880.5	30508.9	9940.46	9940.32	9940.97	9940.5	9940.52	9940.89	9940.64	9941.06	9940.4	9940.48	9941.1	9941	9940.41	2.72994	1.44887	7.45665e-05	0.00365	0.84083	2.39798	up	GC-MS
41	Com_1487_neg	Arabinosylhypoxanthine	1.358	116104	17191.4	80625.2	24619.1	28331.8	28398.6	39986.1	11143.2	362398	62636.7	42908.3	26213.8	51712.5	65382.9	11281.4	16057.1	34760.2	22878.4	23066.6	34524.2	6704.79	58900.1	10707.6	19849.9	22480.9	15031.6	28031.9	17783	60814.5	22471.6	20712.3	14359.5	4446.7	14669.9	2.56584	1.35943	0.0157366	0.0904	0.750865	1.3947	up	NEG
42	Com_13921_pos	CUCURBITACIN C	12.991	12742.1	19832.2	44804.2	8855.9	34077.7	31758.2	20408.7	10632.4	10539.1	20251.7	8240.74	5336.09	6821.5	22847.4	12881.7	15691.3	8992.58	6223.38	18830.8	14062.3	3437.26	7579.93	7669.82	3723.34	6090.99	6068.72	5435.45	2343.03	4149.18	2788.36	3826.95	10298.3	9607.92	3071.71	2.55811	1.35508	6.07877e-05	0.00385	0.871972	2.40295	up	POS
43	Com_4966_pos	Sulfolithocholic acid	9.246	21566.2	211134	33693.7	24355.5	23845.6	21813.3	19150.7	18860.1	21888.5	44715	31104.3	75002.2	55932.2	123738	117241	22356.1	37476.9	20748.3	18500.6	23858.4	21017.6	22593.7	19797.7	24758.7	16657.3	18575.4	21996.1	22681.9	24377.9	20293.5	18200.7	19069	20006.2	20523.8	2.55579	1.35377	0.00302672	0.0281	0.816609	1.58137	up	POS
44	Com_204	Dehydroabietic Acid	13.0408,0	5200.67	55017.3	33777.6	5201.08	5200.62	5200.51	33355	34603.1	5200.55	5200.41	5201.06	5200.59	5200.61	5200.98	5200.73	5201.15	5200.49	5200.57	5201.19	5200.5	5201.09	5200.78	5201.28	5200.67	5200.69	5200.61	5201.03	5200.61	5200.86	5200.59	5200.63	5201.25	5201.16	5200.59	2.53763	1.34348	0.0426126	0.201	0.515571	1.0914	up	GC-MS
45	Com_11349_pos	Carfentanil	11.93	6764.58	2481.2	7430.89	5709.01	8081.43	7317.51	7093.49	3084.01	54394	22298.2	9388.23	9991.71	53593.6	8950.84	30829.1	10799.2	8078.04	11672.8	12715.4	6760.65	9131.05	13697.7	4056.63	6735.7	3778.46	2735.63	8165.67	1487.48	1798.35	1601.21	1272.23	1879.1	4555.2	9732.74	2.51813	1.33235	0.00806758	0.0513	0.716263	2.01245	up	POS
46	Com_2255_pos	2-arachidonoylglycerol	14.699	24771.4	54108.5	60507	53382.9	110704	244869	603156	49429.4	72063.3	99726.6	46982.5	35700.3	48047.4	53953.6	37687.8	78862.3	36076.2	19585.2	31656.5	65634.2	43460.8	101511	41392	90763	23150.7	38330.1	37411	30554.5	30337.2	28921.9	19158.3	24174.5	24919.6	29474.8	2.51314	1.32949	0.00707453	0.047	0.795848	1.60835	up	POS
47	Com_2281_neg	scillaren A	11.676	33055.7	19671.1	35570.9	6980.13	86222.2	239285	18429.5	26981.7	28058.3	46993.3	12349.2	9222.5	37515.6	130884	24070.9	59015.3	8786.79	13991.1	26564.4	11996.4	7369.17	10035.5	30356.8	11664	16556.9	20589.4	16603.7	10050.9	7381.08	37149	33392.8	21556.2	45638.1	6916.77	2.51087	1.32818	0.0320226	0.134	0.698962	1.28173	up	NEG
48	Com_5209_pos	(10E,15Z)-9,12,13-Trihydroxy-10,15-octadecadienoic acid	13.335	5340.66	21532.7	18985	12425.1	17759.9	4025.76	10525	8811.94	14399.6	30969.2	20665.1	15113	14104.8	24244.6	11843.6	15299.4	16225.4	2863.61	5585.5	11152.2	3985.55	16882	2824.59	4645.24	6185.63	5630.54	7235.51	7034.01	7746.84	4675.9	3567.79	3864.25	3463.3	7463.76	2.50244	1.32333	5.87932e-06	0.000856	0.892734	2.31738	up	POS
49	Com_6532_neg	3,4,15-Triacetoxy-12,13-epoxytrichothec-9-en-8-yl 3-methylbutanoate	10.486	914.422	2262.82	863.873	411.617	1396.48	1236.57	26107.9	832.16	4401.33	1528.76	577.522	1010.85	1943.51	4876.52	1108.25	4045.14	1701.14	620.665	928.797	740.801	383.521	887.908	996.506	646.329	1334.53	9042.91	1934.08	560.732	774.177	855.408	1242.28	1037.17	494.059	464.825	2.40661	1.267	0.0473221	0.166	0.733564	1.239	up	NEG
50	Com_6452_pos	Benzoyl cyanide	6.887	15233.2	55184.6	50972	33234.5	30268.8	40988.8	39408.7	1844.97	33917.4	93965.9	4037.03	61549.6	37170.4	83180.8	70039	4482.86	77276	24098.5	27580	26182.3	2702.62	38213.6	2133.37	9414.09	2531.18	3214.23	45550.8	6439.73	39554.1	12796.4	11561.2	42121.6	4242.22	20985.7	2.29472	1.19832	0.026688	0.105	0.754325	2.21065	up	POS
51	Com_4717_neg	Tributyl citrate acetate	12.386	764.779	2274.61	4974.16	2489.5	1443.54	426.512	1145.72	1265.53	913.926	1644.62	1288.27	14951.4	524.652	2751.02	2663.5	1481.13	3704.64	386.447	647.271	892.516	361.325	3317.57	258.685	337.175	1039.29	337.868	358.711	287.627	5886.76	529.286	846.03	2913.39	306.371	830.556	2.28837	1.19432	0.00514914	0.0482	0.788927	1.87899	up	NEG
52	Com_10791_pos	p-Chloroacetophenone	12.721	8272.06	13614.5	18598.7	12234.6	36602.2	11955.9	7483.55	11392.6	7493.26	13766.4	14416.2	21583.2	15330.9	10084.9	9559.19	7766.52	6483.87	5199.54	7228.36	9385.95	5814.51	6590.03	8580.54	12748.9	2668.53	3152.62	8428.63	5508.31	3518.09	2923.82	2732.13	3443.41	2813.69	8958.87	2.2733	1.18479	1.57499e-05	0.00176	0.889273	2.13057	up	POS
53	Com_7904_neg	Filipin III	13.112	1810.27	2442.15	7040.41	1191.85	5708.89	7801.64	3561.72	1916.29	2913.26	6234.44	1370.25	961.904	2191.54	21385.5	2182.68	6218.04	1070.97	572.983	3757.06	1757.84	430.043	910.707	4842.8	1966.36	2932.92	2306.87	3103.63	641.899	519.963	804.847	3884.28	2386.65	2191.46	456.586	2.27096	1.1833	0.0163971	0.0912	0.702422	1.49564	up	NEG
54	Com_135	glutamine 1	10.0049,0	3435.48	17066.7	20627.6	11564.2	14736.4	3435.02	3434.92	11154.4	19024	3434.95	3434.82	3435.46	3435	3435.02	3435.38	3435.13	3435.55	3434.9	3434.97	3435.59	3434.9	3435.49	3435.19	3435.68	3435.07	3435.09	3435.01	3435.44	3435.01	3435.27	3435	3435.03	3434.99	3435.65	2.25966	1.1761	0.0104494	0.0853	0.643599	1.20052	up	GC-MS
55	Com_2566_pos	apronalide	6.277	165226	220541	93368.9	67162.7	272016	575538	264653	157170	321824	64860.4	157901	82180.1	157015	195021	115471	78976.1	103800	84267.8	32364.2	61656.4	109029	74750.7	55635.7	139147	38028.8	35390.8	104976	113971	191693	83240	101101	61368.1	63791	20682	2.25566	1.17355	0.000572165	0.0116	0.823529	1.96111	up	POS
56	Com_7445_neg	Ondelopran	11.529	4476.9	4501.34	7219.56	7028.34	1353.4	371.635	1271.87	5925.42	4039.64	3285.4	2094.27	5473.86	1274.52	4556.52	1717.62	6305.45	12962.5	785.603	2078.38	1962.59	960.493	17482.3	232.198	210.52	1838.17	448.522	336.654	488.763	693.833	2065.89	875.515	363.597	188.166	1829.23	2.249	1.16929	0.000580722	0.0122	0.83391	2.70341	up	NEG
57	Com_2556_neg	Glu-Gly	1.249	42424.1	45486.8	43827.7	70949.8	37033.7	197527	103758	27758	87603	26157.9	54896.8	27647.7	34998.6	229893	27367	35968.4	18033.3	31762.4	32548	25941	15035.3	70848.2	15137.9	61863.5	10062.9	7259.31	20269	20854.6	17142.4	30428	100222	14793.7	7649.14	13020.9	2.24585	1.16726	0.00273238	0.0314	0.806228	1.64118	up	NEG
58	Com_5355_neg	(Z)-2-octylpent-2-enedioic acid	11.319	17300.6	11993.5	18959.6	8816.36	10415.6	10087.1	8325.87	8800.69	22791.6	40891.5	22665.5	21004.5	10805.9	57686.8	40278.8	26928.9	18739.1	12593.7	15096.2	6810.15	6741.75	11634.2	10696.2	9172.38	9529.47	8104.33	7356.42	7966.58	7635.34	8705.31	12618.4	9075.55	6889.88	8407.35	2.24162	1.16454	0.000353486	0.0105	0.851211	1.3301	up	NEG
59	Com_19314_pos	Akeboside Ste	10.398	1748.23	15179.3	2381.71	1829.9	1827.23	1825.65	1460.81	1446.58	1709.51	5810.25	3885.91	7673.66	5789.85	11134.1	10046	1715.81	3685.24	2216.39	1441.07	1956.57	1593.56	1755.7	1548.25	2040.62	2369.02	1892.23	2442.01	3778.32	2624.41	2052.62	1674.37	2144.88	1829.9	2033.93	2.23626	1.16109	0.0201017	0.0848	0.615917	1.27419	up	POS
60	Com_1729_pos	monolinolein	14.679	25368.9	52665.9	45818.5	111262	86506.3	158232	869372	32582.9	110517	293877	44019.3	50979	44409.9	66855.2	58534.8	92675.7	48943.3	31849	28400.2	227360	34049	138852	32953.9	107509	36023.9	55810.8	66024.8	45211.5	32846.6	47159.3	10612.9	32117.7	20645.1	38183.1	2.22464	1.15357	0.0434566	0.144	0.723183	1.41317	up	POS
61	Com_8914_pos	Toxiferine I	12.985	26064.5	36807.2	107483	26040	86479.2	80099.6	54577	34862.2	30834.8	62760.2	19650.5	18376.7	20352.2	44737	29383.1	44468.3	27165	14442.4	41101	35835.6	6178.4	20581.4	20144	13928.6	24321.2	17541.8	20118.3	8662.22	13652.8	10163.1	18433	33109.8	30330.2	9178.22	2.22118	1.15132	0.000168065	0.0068	0.844291	2.03773	up	POS
62	Com_79	Benzylamine	8.05286,0	49687.9	16871.5	56472	16871.5	62123.8	35586.6	52631.1	44235.9	34742.3	75325.4	16871.5	53169.7	52936.6	36324.1	60035.8	16871.9	16871.5	16871.4	47473.5	16871.4	16871.3	16871.9	16871.5	16871.5	16871.8	16871.6	16872	16871.4	16871.4	16872.1	16871.4	16872	16872.1	16871.7	2.19781	1.13607	7.67235e-05	0.00313	0.84083	1.6321	up	GC-MS
63	Com_8253_neg	Arbekacin	11.332	1248.47	888.594	10414	1449.9	5023.73	480.739	5046.88	1199.28	1057.48	1336.16	427.581	1850.24	700.23	2131.81	1176.27	1235.66	1327.62	700.63	1449.08	1466.66	1224.11	983.335	698.559	389.348	1224.8	447.803	620.27	369.441	1024.56	2565.59	1286.54	1014.04	357.289	1021.13	2.19641	1.13515	0.0326692	0.136	0.709343	1.11564	up	NEG
64	Com_5796_neg	4-Oxo-4-(3-pyridinebutanal)	8.318	930.643	857.519	2924.62	528.513	7536.72	2146.93	5278.35	557.284	914.205	3965.31	761.997	1625.53	553.868	2453.08	1056.08	733.44	676.344	485.35	717.883	689.347	427.1	7049.19	442.636	489.312	613.315	419.492	433.606	501.388	673.174	675.75	637.016	452.595	363.136	427.911	2.16157	1.11208	0.00389039	0.0409	0.875433	1.70099	up	NEG
65	Com_6018_neg	asp-gln	1.245	8524.05	8180.84	8912.76	18139.1	10083.7	32899.2	19793.8	8256.99	21545.5	10784.4	7662.43	8474.49	6916.19	45072.2	7752.36	9435.53	5638.63	6620.15	7536.32	6490.56	3601.19	17519	2796.68	13586.9	3367.13	2295.15	4139.3	6056.39	6421.12	8025.44	14167.9	2619.94	2200.82	3641.11	2.14315	1.09973	0.000907251	0.0156	0.84083	1.5682	up	NEG
66	Com_2291_neg	Methyl Jasmonate	11.429	44605.6	14449.8	60178.3	22606.2	36356.3	9602.62	25163.8	55129.2	49886.8	10351	27816.7	40635.6	14533.4	211125	60733.7	35743.4	81689	24983.6	18034.2	16932.6	19022.7	49158.6	11925	10455.6	38438.2	11788.7	11945.9	29638.2	15218.3	22865.6	37748.7	19954.4	8871.56	26993.8	2.1408	1.09815	0.0189602	0.0997	0.723183	1.13615	up	NEG
67	Com_8400_pos	VS1150000	14.809	5344.23	12996.3	28451.2	31340.7	49606.2	5554.13	5999.4	7789.5	7176.1	22399.4	53112.9	11371.3	9002.58	20098.4	18510.1	10339	29484.2	5892.75	7270.3	12725.8	30010.4	14224	7013.15	6778.49	6351.8	8477.74	7375.43	9554.77	5921.07	7006.62	6902.57	5118.14	6393.84	7013.72	2.13318	1.09301	0.00813182	0.0515	0.740484	1.55558	up	POS
68	Com_7401_neg	Retosiban	10.474	3526.38	2885.45	28570.8	2576.13	5022.98	5096.79	15027.1	1843.57	3290.01	3219.86	2853.49	1996.05	1677.31	3948.73	3743.32	4309.5	627.994	665.186	5793.32	6430.38	1983.31	1840.45	3142.02	4445.42	2661	3401.56	1282.04	1430.43	1029.88	1964.59	2304.87	1201.93	2378.31	514.521	2.12426	1.08696	0.0408254	0.153	0.705882	1.13905	up	NEG
69	Com_4508_neg	Juvenile hormone III bisepoxide	11.239	7039.5	10647.5	11675.4	7967.64	17124.1	5517.94	13685.2	5088.2	26338.7	24448.8	4966.65	8030.88	8173.53	83038.3	6927.47	8387.32	14273.1	4359.37	14147	15628.9	9607.05	4769.73	4743.92	5150.45	9608.34	5794.44	4514.02	3895.9	6223.01	7185.09	14547.9	7601.32	2769.86	4151.93	2.11174	1.07843	0.0157758	0.0901	0.743945	1.11046	up	NEG
70	Com_17182_pos	Rimexolone	12.762	3216.69	16483	11494.9	4781.97	15323.5	22492	9808.24	4350.79	4660.85	5975.86	6819.34	6007.34	2837.26	12319.6	3216.11	16460.4	8292.76	1226.7	8244.36	3686.14	4296.11	7540.2	1880.27	6768.89	3523.92	2022.14	3764.2	2650.19	3657.99	2138.07	4788.82	5522.61	7315.4	4195.5	2.11059	1.07765	0.00221843	0.0234	0.775087	1.76096	up	POS
71	Com_2875_pos	hydroxyprogesterone caproate	14.429	26847.5	27383.2	48423.5	25511.2	118401	78653	27074.9	19266.9	35043.3	37122.7	49735.6	32931	50600.8	54195.5	40888.4	35311.6	20703.6	19732.7	27499.6	29211.9	18744.9	22672.2	19339.3	17509.7	24767.3	16877.2	23738.7	15943.6	19135.7	17343	13235	11827.2	34474.9	14947.9	2.09825	1.06919	3.34897e-05	0.00244	0.906574	1.71884	up	POS
72	Com_85_neg	p-Cresylsulfate	7.543	2.43246e+06	3.6529e+06	4.86554e+06	741712	1.33806e+06	5.63721e+06	4.1554e+06	3.02726e+06	1.94875e+06	3.81566e+06	70221.9	4.012e+06	944346	2.4738e+06	2.55197e+06	2.72112e+06	1.33415e+06	1.10734e+06	2.98534e+06	749336	1.01349e+06	4.68146e+06	19394.7	973609	1.55148e+06	65837.4	1.17784e+06	76369.1	2.38201e+06	633817	475067	1.56342e+06	2.2684e+06	299505	2.07606	1.05385	0.0200602	0.104	0.775087	2.23318	up	NEG
73	Com_223	Monostearin	14.5131,0	194009	227694	54884.3	102691	97344.7	130669	111514	116991	120847	62635.3	123922	149748	107907	172904	147048	27442.3	97282.9	188536	190643	27442.3	27442.6	27442.4	142432	27442.4	109082	27442.5	27442.9	27442.4	27442.3	27442.4	27442.2	27442.9	27442.4	27442.4	2.07154	1.0507	0.000148607	0.00455	0.788927	2.29247	up	GC-MS
74	Com_20833_pos	Digitoxin	10.133	2060.63	11787.6	4604.66	2524.73	1860.37	3953.94	1465.91	4524.78	2549.07	5306.22	4064.74	7651.43	6827.94	5281.59	8217.68	2337.5	4687.73	1462.57	1045.48	2862.59	2377.01	2861.08	2887.83	2635.29	2317.69	2208.3	3150.56	1140.28	2390.2	1575.38	1363.12	3153.98	1717.58	3449.18	2.06504	1.04617	0.000763449	0.0126	0.799308	1.64909	up	POS
75	Com_4946_neg	Methyl 9-oxononanoate	10.074	10276.4	18222.4	5840.55	6242.75	11493	5084.53	7838.65	4945.24	6331.79	3587.4	3747.41	13374.3	4026.21	40815	8863.93	3585.31	7670.2	5176.41	4761.12	3917	4631.56	8307.92	2115.12	3069.67	4673.23	2655.68	2724.11	3210.44	4816.47	3366.34	16244.4	3238.79	3155.15	3575.04	2.0335	1.02397	0.00438644	0.045	0.823529	1.22651	up	NEG
76	Com_2167_neg	4-Methylphenol	7.637	68634.6	94982.9	129170	18113.9	44068.8	146773	136574	84217.4	49167.7	55483.9	2387.34	98104.1	24445	92759.6	70090.2	92864	35650.2	31038.5	67146.3	21346.8	28090.5	98930.6	942.725	30249.4	18744.3	2351.57	39662.3	2454.06	73174.3	19568.9	14876.1	77675.1	86023.9	5045.57	2.01433	1.0103	0.0200279	0.104	0.754325	2.10888	up	NEG
77	Com_212_neg	MFCD00009868	13.885	229392	528672	191365	1.54781e+06	963070	372933	858275	538576	568119	257802	848799	226094	1.10005e+06	209818	253541	857379	1.00947e+06	906363	389106	940233	2.39667e+06	941678	1.71805e+06	1.08059e+06	1.17436e+06	1.70281e+06	1.71081e+06	1.32093e+06	773141	952988	364834	1.44494e+06	1.91591e+06	1.43638e+06	0.498879	-1.00324	0.000614355	0.0126	0.82699	1.61088	down	NEG
78	Com_14918_pos	(2E)-2-Tridecene-4,6,8-triyn-1-ol	11.496	2439.54	2773.1	2347.14	1924.19	2701.35	2073.2	1875.81	5690.49	2012.81	1918.41	1964.08	2289.61	2230.38	2278.12	2261.49	2147.7	2396.69	1529.24	1746.35	2731.94	7335.22	1614.79	2503.91	2627.57	2361.86	3629.97	4324.17	3441.91	5667.99	5236.53	4356.9	2439.33	27409.8	5535.74	0.489082	-1.03185	0.0230643	0.0933	0.740484	1.16318	down	POS
79	Com_232	Sucrose-6-Phosphate	15.5771,0	84007.5	13018.1	13018.5	13018.1	51852.2	13018	13018	13017.9	97879.7	13018.5	13018.1	68095.3	13018.1	13018.4	13018.2	129095	13018.6	93748.5	77653.4	102519	220255	64956.5	82739.6	13018	13018	163143	42602	13018.7	13018	56869.8	13018.6	71308.7	108353	51925.1	0.488816	-1.03264	0.0192036	0.138	0.698962	1.88102	down	GC-MS
80	Com_640_neg	4-tert-Octylphenol monoethoxylate	13.641	102447	164921	85755.9	479123	210502	149736	128558	124742	155906	88427.4	240141	53885.2	431335	112824	116227	247184	223189	395262	99771.9	159766	688810	321503	676559	309975	287396	239701	502216	491710	308163	404346	156691	497673	451317	383851	0.488634	-1.03317	0.000293462	0.0105	0.83737	1.53122	down	NEG
81	Com_4860_neg	(2R)-2-Hydroxy-3-(phosphonooxy)propyl (11Z)-11-docosenoate	14.124	3143.96	3880.03	7679.96	3964.78	4921.17	2629.47	3768.74	3850.91	4762.33	3884.72	4672.23	5362.87	4716.75	4327.26	3223.62	4246.71	4921.31	3911.91	3862.33	14129.3	5338.32	4251.72	6152.78	3490.67	29405.7	5481.12	22667.3	5747.56	24822.4	5611.1	4375.11	4675.82	4083.85	6045.07	0.480077	-1.05866	0.0150437	0.0888	0.747405	1.00738	down	NEG
82	Com_7336_neg	Valclavam	11.301	1307.2	1435.49	1562.16	1538.58	2666.33	1626.07	892.796	1450.74	1122.16	5154.62	2111.52	1889.9	811.174	2262.21	1247.55	3823.83	1396.71	2001.64	3014.88	3173.71	1192.35	966.001	10067.5	3995.29	4061.4	2373.96	18104.4	2397.04	1081.11	4195.41	4386.22	2038.57	2278.79	2195.59	0.478335	-1.06391	0.0171155	0.094	0.740484	1.12205	down	NEG
83	Com_625_neg	Kinoprene	13.833	34890.8	89977.8	38334.2	198051	113925	48653.9	101259	80387	151792	41599.8	162041	31506.7	218734	60862	51645.4	168424	185894	115074	38994.2	96320.1	356391	158678	575884	147869	200822	325375	146455	277190	153444	166819	96858	246803	272746	343782	0.478015	-1.06487	0.00181307	0.026	0.782007	1.552	down	NEG
84	Com_13363_pos	Vernodalol	13.232	1859.28	2056.26	2511.98	1813.98	2005.05	1727.64	3681.65	2450.81	2099.62	1893.43	2659.94	3235.28	2082.78	1826.19	2253.95	1625.42	1617.96	2932.49	2001.56	2537.24	2651.69	1851.9	2641.41	4141.17	2380.48	2533.31	3094.92	2949.8	3329.38	2780.39	2402	2682.64	35219.1	3252.22	0.471156	-1.08572	0.0315233	0.116	0.806228	1.01274	down	POS
85	Com_4249_pos	6-Thioxanthine 5'-monophosphate	1.345	100575	30299.8	150753	39871.3	74144.9	78772.7	34364	59048.6	51197.2	49816.7	42229.9	63623.4	115638	68036.9	77816.5	19452.3	140809	197337	146614	290783	134830	52047.2	40847.5	185724	38371	60477.7	117107	150106	109683	224709	170955	235991	143219	268994	0.465944	-1.10177	0.00107593	0.0154	0.806228	1.82831	down	POS
86	Com_12559_pos	Acevaltrate	11.634	1034.61	1002.8	1290.39	896.904	1022.28	1016.64	846.67	914.522	954.707	895.095	994.4	1083.06	1415.64	839.911	965.21	870.141	964.698	894.953	819.887	1014.92	880.122	829.704	1000.95	941.046	1749.07	1848.65	2166.13	1997.73	2476.47	1986.51	1568.4	1981.53	12846.9	2120.17	0.458142	-1.12613	0.00987044	0.0566	0.702422	1.21593	down	POS
87	Com_6753_pos	difetarsone	1.344	51373.1	12911.4	80258.9	19810.4	21228.6	35810.5	13290.3	21162	24461.9	24974.9	26948.9	25077.4	46006.1	39563	34725.5	3218.98	14841.8	79324.6	74126.4	115869	49856.4	25923.4	16192.2	57655.4	12390.1	17551.4	53397.8	64422.8	51395.7	106108	83757.4	120930	33042.7	124980	0.456025	-1.13282	0.00377776	0.0318	0.782007	1.95182	down	POS
88	Com_3130_pos	2,2'-Iminodipropan-1-ol	1.327	22481.6	27698.8	30851.9	20104.8	30526.5	31250.4	42240.3	13771.5	12901.6	38212.6	20726.7	28827.5	15738.9	19415.4	24653	21722.6	11427.9	35384.1	117467	54524.5	36988.7	48078.1	11873.6	47423.7	20828.9	68235.2	57765.6	29825	38234.5	36641.1	105406	135485	37109.3	27433.6	0.454	-1.13924	0.000691205	0.0121	0.83737	1.76521	down	POS
89	Com_8628_pos	Nandrolone	13.063	4085.15	6358.29	8496.72	5389.38	12336.6	6818.99	6434.34	6653.84	8162.94	7077.34	6443.14	6404.73	9361.11	9630.91	5587.78	5612.72	5189.23	11120.6	8842.42	17126.6	13832.6	7280.17	10876.8	24682.5	9306.11	21348.4	19068.7	11782.2	14785.6	16083	11756.6	26444.6	26971.5	13148.1	0.453924	-1.13948	4.23939e-07	0.000123	0.948097	1.85027	down	POS
90	Com_12047_pos	Quercitrin	9.697	3503.35	3499.33	3509.18	3377.15	3129.87	3257.09	5653.51	2911.86	3105.52	3027.66	3378.9	3915.26	3341.66	3290.89	4061.22	2768.3	3280.99	3347.25	3422.53	38899	2617.72	3014.29	3046.5	24334.3	4288.1	3669.55	11679.7	4586.49	4972.17	4437.1	4330.28	4198.27	4245.09	5124.61	0.453194	-1.1418	0.0309688	0.116	0.754325	1.06746	down	POS
91	Com_12083_pos	Butylphthalide	10.541	2437.78	2626.33	2594.58	2547.56	3008.58	1922.37	2527.43	3735.74	3048.48	1604.1	2404.51	2290.92	2529.28	2595.53	2260.38	2696.19	2776.13	2003.17	1964.51	3860.96	5634.04	1877.07	2135.47	1915.15	3280.34	3003.02	3081.64	3862.97	3805.13	3887.84	3935.84	5796.35	43681.9	4559.06	0.44367	-1.17244	0.0476969	0.154	0.716263	1.07972	down	POS
92	Com_20280_pos	tasosartan	12.103	1245.81	784.361	1352.25	1157.81	812.292	852.098	1323.42	1964.95	712.794	715.732	936.708	886.679	645.229	717.25	1703.46	791.477	1166.38	1394.02	1327.68	1818.39	1237.69	761.731	4525.91	1081.61	4553.49	1299.44	1664.1	1678.18	1710.43	1290.01	1100.84	11830.1	1431.3	1568.02	0.441207	-1.18047	0.00368996	0.0316	0.809689	1.42875	down	POS
93	Com_18488_pos	symphytine	10.92	833.137	902.342	1096.3	883.564	891.736	1562.36	749.695	871.914	873.811	763.447	883.324	1054.93	987.134	767.974	975.408	1330.41	771.576	810.349	728.822	993.69	2254.51	867.965	1789.73	940.525	2075.51	4095.47	1886.36	1758.07	2010.58	1693.75	1434.23	1553.83	11879.7	1734.99	0.420667	-1.24925	0.00211036	0.0228	0.813149	1.50211	down	POS
94	Com_379_neg	16alpha-hydroxydehydroepiandrosterone 3-sulfate	10.262	180342	126805	230661	404737	1.20602e+06	183422	28165	167072	119432	515935	77935.5	376454	698446	236280	1.01448e+06	95346.2	328070	345975	912152	568552	914657	160527	452435	523018	567232	641379	632863	200097	1.89639e+06	1.19144e+06	2.23176e+06	2.16958e+06	46016.7	884546	0.417725	-1.25937	0.00986142	0.0669	0.761246	2.00993	down	NEG
95	Com_16110_pos	Adaprolol	10.914	1145.85	1267.54	1822.63	3290.71	2254.41	4070.98	2121.1	1116.32	2432.21	1535.4	1127.18	2751.38	1444.74	998.73	1263.15	1131.09	2285.94	1069.5	1577.31	28042.7	6979.71	2050.52	1034.84	1191.03	3081.27	2866.2	2388.79	2323.05	8027.55	2376.96	1765.98	4557.32	5033.09	2422.44	0.417503	-1.26014	0.0306424	0.115	0.698962	1.292	down	POS
96	Com_9470_pos	sedamine	7.884	504.857	529.915	563.544	497.926	451.407	566.322	490.982	467.681	459.522	424.59	495.753	521.686	492.715	474.758	524.476	516.719	479.186	506.846	682.561	554.747	442.683	524.139	450.747	450.567	1571.33	1683.01	1880.77	1675.59	2006.63	1670.77	1387.53	1580.39	1554.37	1732.65	0.415716	-1.26633	0.000167713	0.00698	0.792388	1.7944	down	POS
97	Com_4931_pos	11-Deoxocucurbitacin I	13.177	2893.58	3492.7	4529.04	2709.26	11511.9	15689.7	4614.35	3007.68	3887.73	3636.96	4560.39	3279.41	3982.61	3297.18	3281.65	2823.13	2942.16	3004.48	3459.9	4714	37653.8	3577.44	16475.6	27861.6	4505.03	49416.3	8338.74	4887.51	6015.91	4896.33	3987.73	4585.37	5058.38	5911.34	0.412347	-1.27807	0.0246784	0.0987	0.802768	1.42163	down	POS
98	Com_2950_pos	glutaral	11.054	5924.57	7213.86	9614.94	5724.1	8551.27	6040.08	5914.65	6212.15	6972.3	7147.99	8223.22	7400.43	7258.46	6803.58	8781.57	6752.11	7622.63	6145.42	7139	7652.81	6730.11	7207.02	7272.08	8747.93	16735.9	21317.5	25202.2	28001.7	34008.5	24025	22487.9	23735.6	22428.9	27732.1	0.411903	-1.27962	0.000220049	0.00763	0.813149	1.79442	down	POS
99	Com_1264_neg	Pregnane-3,20-dione	14.26	6292.79	11503.2	8376.91	25262	6492.67	13859.2	7229.92	72495	8123.99	9490.16	10601.9	5373.01	10076.6	8028.72	11898.7	14524.7	22754.1	10116.6	10770.5	10671.5	84196	12730.6	30789.2	26287.6	101578	33077.8	14095	21005.3	5685.47	8661.04	6575.1	43617.7	169461	29086.4	0.408121	-1.29293	0.028707	0.125	0.726644	1.46456	down	NEG
100	Com_3103_neg	ALA-PRO	8.145	1589.59	890.386	1928.06	554.993	800.736	858.185	702.541	806.936	568.686	1224.11	924.683	1706.89	842.931	952.092	1127.17	985.798	795.035	1470.94	2185.2	2021.81	565.055	668.333	3690.39	1147.12	8959.74	1429.68	1088.4	1129.06	841.375	1274.63	1207.11	1135.48	13510.1	1212.29	0.39642	-1.3349	0.0251538	0.12	0.737024	1.07043	down	NEG
101	Com_12677_pos	Cinobufagin	9.575	1069.43	1208.77	1542.93	986.652	855.574	1075.72	865.759	957.169	888.998	842.059	922.469	893.44	896.393	1259.6	1152.34	2668.11	1706.36	1057.04	1139.51	2013.31	1157.96	1041.83	851.121	767.187	23251.9	1777.92	1981.79	1971.67	2599.13	2148.66	2596.72	1645.87	1506.24	2576.97	0.395165	-1.33947	0.019713	0.0834	0.747405	1.24093	down	POS
102	Com_13311_pos	(2E)-5-methyl-2-phenylhex-2-enal	11.822	2009.03	2213.57	2037.08	1746.08	4026.34	1888.79	1239.3	3211.27	2031.15	1742.97	2102.3	2433.18	1575.64	1800.33	1872.24	1927.82	2122.29	1587.68	1262.45	1897.88	4539.73	1933.94	1995.36	1590.66	2885.96	5024.85	4481.56	5155.36	4729.82	5994.6	3877.02	5934.39	35501.7	3882.12	0.389914	-1.35877	0.00981421	0.0567	0.730104	1.44773	down	POS
103	Com_171	palmitoleic acid	11.3127,0	13794.9	52416.7	4826.56	132886	35080.3	26929.1	25155.9	37662.7	53537	29467.6	43828.4	5602.74	161927	4404.74	53185.5	34274.7	112406	113052	32362	32457.3	373841	172653	303036	22296.2	16565.2	54914.3	52775.8	54084.8	107140	55046.8	8481.79	100559	320275	330265	0.384866	-1.37757	0.0264367	0.154	0.716263	2.03051	down	GC-MS
104	Com_19635_pos	Camostat	11.808	1163.5	1116.94	1701.18	1163.67	1187.31	1184.06	1002.34	1086.85	1173.72	1098.97	1227.76	1354.26	1203.3	1249.67	1308.67	1102.36	1110.23	1172.15	986.176	1446.79	1212.3	1135.58	9096	1117.66	8148.85	1860.38	2185.32	2015.01	2351.57	2096.72	1600.2	13154.6	2045.42	2075.46	0.380535	-1.3939	0.00491676	0.0362	0.809689	1.51034	down	POS
105	Com_1510_pos	Vanillyl alcohol	12.472	4128.8	4911.49	6512.83	4163.45	5367.51	4836.73	4500.88	5283.33	4547.83	4544.21	5052.39	5331.34	4190.64	4998.24	6108.03	5091.56	4946.22	4173.15	4377.71	5737.33	5921.44	4289.03	4876.29	4274.18	11887.5	15745.6	20796	17184.5	19857.6	17881	13749.1	20847.3	29130.6	23435.7	0.377025	-1.40727	0.000492595	0.011	0.754325	1.87078	down	POS
106	Com_7458_neg	11-beta-Hydroxyandrosterone-3-glucuronide	10.949	2928.56	1511.13	3790.23	2370.03	3473.59	1329.78	848.068	2294.58	1219.11	1889.57	915.33	2702.07	3433.53	1379.7	3410.57	862.485	5420.21	5364.08	10361.4	5738.73	4773.75	3685.05	2137.64	2892.58	7755.97	3882.04	3229.04	2586.2	9535.65	8814.5	10764.8	10890	1093.86	13421.2	0.372018	-1.42656	0.000166969	0.0072	0.84083	2.05623	down	NEG
107	Com_3039_neg	Antioside	12.739	1034.23	824.713	1691.65	2147.08	2686.48	12758.1	2274.7	1820.51	2184.59	2058.5	623.899	2952.68	1210.14	2723.79	1008.07	821.164	3308.36	2879.47	3506.89	2421.38	10509.5	2339.99	14257.1	20535.4	3635.73	37420.5	2624.02	2866.09	1959.85	1715.75	2855.85	3361.57	1288.08	616.196	0.366996	-1.44616	0.0299585	0.128	0.740484	1.40631	down	NEG
108	Com_11115_pos	3-Methoxyestra-1,3,5(10),16-tetraene	11.241	8019.43	4309.54	5745.85	7283.64	5404.11	3493.17	10382.5	7045.42	7920.3	12123.8	3909.07	6573.77	7945.18	2440.86	5645.43	2555.49	6472.07	13773.7	13015.9	9692.47	15946.8	5547.13	8081.44	46139.6	15524.3	9486.11	31830.3	10453.6	29127	13512.7	9374.71	29693.7	7067.95	25285.4	0.365418	-1.45238	1.96409e-05	0.00191	0.910035	2.31019	down	POS
109	Com_16081_pos	amiloxate	12.19	1306.14	1076.5	1642.66	1067.34	2007.19	1201.58	1501.27	2420.84	1323.92	1226.14	1313.96	2140.47	1204.55	1476.22	1456.47	1565.02	1158.35	1306.03	1378.93	3133.79	2236.49	1335.21	814.243	2260.61	18469.2	1723.91	1952.64	1677.8	5278.44	2383.5	2651.04	2991.01	15125.9	5317.27	0.358225	-1.48106	0.00659956	0.0449	0.806228	1.60779	down	POS
110	Com_2952_neg	Androsterone glucuronide	12.117	24891.2	10099.5	32237.3	12486.3	7119.6	8496.9	6542.21	23542.5	11364	12461.4	3083.79	14880.2	30447.9	12538.1	11136.7	10777	20896.5	47810.9	39838.6	48778	25295.5	31381.5	24613.6	15481.1	106591	39223.3	33741.8	8467.47	31064.7	74192.4	56886.2	64318.2	10863.9	55028.8	0.354553	-1.49593	5.90949e-05	0.0034	0.871972	2.16879	down	NEG
111	Com_16912_pos	MFCD00273304	10.601	2647.23	2701.95	4618.08	2234.73	2898.87	2142.19	3351.32	2689.69	1693.12	4095.86	3021.08	1918.34	4438.16	2714.98	2759.59	797.184	4294.98	6734.06	8740.75	6293.45	9572.08	2139.77	4742.1	15480.8	10500.4	6186.73	11671.1	10047.3	9484.44	8935.05	5197.8	9989.88	3700.24	10709.4	0.349811	-1.51535	2.38815e-07	0.000116	0.937716	2.57397	down	POS
112	Com_17951_pos	(2R)-1-(Octanoyloxy)-3-(phosphonooxy)-2-propanyl laurate	13.434	1086.66	1213.48	3254.17	1176.37	1949.27	1254.97	1213.49	1076.53	1269.45	1176.69	1083.7	1365.94	1032.62	1333.29	1162.51	1078.78	1239.53	1082.76	1099.59	2743.04	1106.67	1145.84	1445.33	1288.84	5994.26	1746.62	13413.7	1964.49	22110.5	3710.96	1671.16	1786.08	1871.92	1761.93	0.348289	-1.52164	0.0165763	0.074	0.764706	1.45373	down	POS
113	Com_15464_pos	Azafrin	12.939	2222.45	2301.06	5750.04	3495.42	3451.97	3796.65	2422.48	2985.62	3056.19	2938.31	3140.66	2545.05	4485.8	2104.38	2547.1	3138.26	4940.54	11334.8	15520.8	30798.4	5889.31	2925.98	6930.57	3694.26	13498.6	11432.9	7699	5189.86	9063.57	4543.12	13098.7	8348.17	4809.67	7252.38	0.34143	-1.55034	4.64176e-06	0.000845	0.930796	2.37762	down	POS
114	Com_4790_neg	Eterobarb	10.908	5360.09	6424.14	11325	5026.84	15015.9	5869.61	4695.42	2659.13	10851.3	10698.2	7147.09	7709.74	9470.05	6589.2	5768.6	13395.1	5682.77	16171	21500.4	20553.3	22556.2	7101.06	25389.8	26247.6	10365.2	29091.4	49602.3	40560.2	21292.7	18444.6	26010.1	27816.2	17537.9	16849.1	0.336671	-1.57059	5.29274e-08	4.56e-05	0.955017	2.25867	down	NEG
115	Com_1587_neg	Niacin	1.355	9516.21	7123.69	17675.3	5502.32	7783.34	8366.06	6105.63	6219.13	5806.37	7564.57	10093.3	10842.5	6726.47	9778.15	10658.6	9536.24	6531.36	7056.73	25332.1	30600.1	5672.76	6953.17	81162.7	6933.34	126252	15417.5	6772.86	9764.44	8416.75	9298.45	25459.4	45204.6	30988.1	5454.18	0.326431	-1.61515	0.0158509	0.0899	0.66436	1.32275	down	NEG
116	Com_4807_pos	Sinapinic acid	8.932	3625.29	9037.34	9186.36	18178.9	1595.99	4757.07	6379.47	17426.1	3115.9	3305.26	2884.44	3340.12	3639.23	2292.54	25696.9	2112.03	15963.9	18615.1	44365.5	8385.36	36963.3	3608.21	8654.57	10257	162966	7094.39	5153.41	8672.18	8320.3	12882	6522.21	33247	7441.81	27732.3	0.322568	-1.63233	0.00609404	0.0431	0.764706	2.27348	down	POS
117	Com_13109_pos	5,6-Dihydrothymidine	11.468	680.922	725.147	1154.27	684.326	744.666	729.828	587.56	7675.56	714.017	638.234	714.484	855.961	713.366	638.574	764.216	666.826	712.667	635.252	579.174	1152.87	9710.21	628.8	886.423	693.035	1436.47	1470.81	1650.02	1593.76	1764.52	1553.28	1219.68	1643.3	32901.1	1551.81	0.317676	-1.65437	0.0323323	0.118	0.747405	1.7641	down	POS
118	Com_8020_neg	Methyl alpha-aspartylphenylalaninate	10.039	826.188	1121.52	1196.17	560.889	943.319	717.046	426.887	2050.65	4327.19	1166.12	1124.95	1377.8	1809.38	1484.44	497.722	932.194	746.427	1154.72	4446.27	2944.51	1869.37	1677.75	5160.19	3382.48	12299.9	4098.69	10411	4827.22	2529	2783.71	4611.51	1817.57	1627.81	2149.91	0.314329	-1.66965	7.59118e-06	0.000935	0.920415	2.29654	down	NEG
119	Com_1253_neg	5-[(9Z)-9-Hexadecenoyloxy]hexadecanoic acid	14.187	5183.57	26800.7	2288.48	218444	11824	18730	9192.01	27381.5	31532.4	7924.27	14119.2	1316.83	128855	1264.86	25456.7	15166	82237.3	96633.4	10099.4	28272.8	311161	155937	253074	18180.6	11105.4	67801.1	26264.4	47832.6	143617	61071.8	2279.36	135465	283914	360821	0.31175	-1.68154	0.00831917	0.0603	0.761246	2.797	down	NEG
120	Com_394_pos	LV1850000	12.956	11723.6	13732	17734.7	13035.3	14169.1	14327.9	14455.3	13333.4	15094.6	13182.8	17778.4	16358.9	15220.4	13436.8	14976.7	12893.5	15170.5	13261.2	12673.5	15004.7	12498.6	13531.2	16151	16250.2	43026.6	57949.2	84681.8	73970.1	94106.4	76613.5	57446.5	71928.1	75768	74122.5	0.304857	-1.7138	0.000321896	0.00937	0.764706	2.25705	down	POS
121	Com_15785_pos	cholesteryl sulfate	11.496	992.004	974.007	2050.23	3116.46	1799.34	3747.93	2676.63	4350.21	1803.07	1353.89	1051.92	2236.37	2488.14	783.942	1381.59	1159.78	4809.42	4873.24	3112.69	29422.3	9531.73	2477.6	1239.15	896.962	12138.8	12691.9	4486.86	2097.79	10499.5	4140.17	5611.58	6204.13	8127.6	3379.75	0.304096	-1.7174	0.000659138	0.0125	0.823529	2.40804	down	POS
122	Com_14465_pos	Oxytocin	10.75	1252.41	1149.49	1481.23	1127.41	1259.86	1303.56	993.139	999.538	1060.21	1004.38	888.975	1143.05	1174.24	986.669	963.85	1057.29	1139.82	1045.08	5319.86	1679.28	1090.57	1102.36	30376.6	1020.37	3449.48	1491.49	1706.07	1696.22	2041.05	1874.71	1670.47	3338.91	2473.14	1669.37	0.301136	-1.73151	0.00422893	0.0338	0.861592	1.68847	down	POS
123	Com_7906_pos	4,4-Difluoropregn-5-ene-3,20-dione	12.041	3006.92	1649.38	2916.35	2761.69	1620.76	1846.55	3534.66	7871.39	2405.54	1626.98	1951.21	1829.77	2252.93	1528.36	4020.75	2685.7	2803.9	3514.1	3156.47	4012.86	7619.84	1666.82	4321.04	2535.69	12340.3	2676.45	3038.99	3471.91	3159.65	2456.48	2364.08	4744.02	94583.2	3354.28	0.291246	-1.77969	0.0338588	0.12	0.761246	1.50059	down	POS
124	Com_1294_pos	O-7460	13.444	2618.98	2924.61	5836.3	3429.86	14371.5	4012.17	3587.25	3080.37	3444.04	3322.52	3377.61	3298.84	3315.48	3140.41	3188.84	2834.4	2926.52	2547.49	3582.66	4941.83	36389.3	3796.48	82933.4	36616	4925.23	53150.6	5029.1	4715.3	4837.37	4130.86	3973.05	6181.4	4511.52	4478.92	0.25759	-1.95685	0.0148628	0.0698	0.847751	1.83927	down	POS
125	Com_3497_pos	Quillaic Acid	13.419	3354.94	6118.95	10318.2	4396.23	24445.2	9562.43	7500.14	4097.37	5295.66	8577.48	3497.79	4312.96	4260.51	4736.48	4249.77	4276.3	6280.88	3937.54	6121.54	10466.2	95112.9	6594.3	58844.3	104273	10946.7	89696.8	28820.1	6585.98	6385.4	7151.7	5432.06	10557.6	6105.79	5743.5	0.249108	-2.00515	0.0110191	0.0596	0.775087	2.06231	down	POS
126	Com_275_pos	2-Methoxyresorcinol	11.617	9331.54	9786.39	10792.9	8783.01	9180.11	9188.09	8630.56	7504.64	8813.19	8598.76	9487.1	10982.1	9997.13	8479.66	10150.4	10329.9	10162.9	8837.06	8076.3	8323.31	10263.2	8954.6	8037.33	9935.86	40930.3	55945.6	68036.2	70873.2	83992.4	68829.4	54877.5	65708.5	64253.2	77415.6	0.224591	-2.15463	0.000366577	0.00988	0.726644	2.72911	down	POS
127	Com_5583_neg	Podecdysone B	11.829	2452.08	2109.23	4237.75	5023.99	3525.68	3204.98	1350.03	3788.13	3674.89	2063.91	1106.59	2608.55	4239.72	1863.1	1556.83	2542.39	3676.4	11382.6	23103.6	36955.2	3621.64	4462.52	6587.72	3181.33	22387.7	18036.7	8256.25	5832.61	8400.45	6500	46259.8	13313.9	3530.53	5344.39	0.215817	-2.21212	8.73946e-06	0.000942	0.927336	2.70711	down	NEG
128	Com_12185_pos	Fasoracetam	8.63	1912.99	1761.74	1879.75	1103.35	901.003	1068.38	1081.31	916.647	1028.54	1490.49	1458.41	1385.72	1259.37	1541.43	1911.78	1199.57	1306.94	2964.45	17070.5	7874.28	1907.78	1079.93	1013.75	2879.63	19693.8	11138.1	2604.25	2743.36	2740.8	2963.38	3311.49	20380.3	10015.6	2666.13	0.205289	-2.28427	0.000115689	0.00543	0.896194	2.89876	down	POS
129	Com_8309_neg	10-deacetyl-2-debenzoylbaccatin III	10.331	819.665	555.789	714.269	402.935	518.407	1036.84	597.147	596.829	441.933	638.26	567.682	945.168	471.089	905.791	773.152	692.341	585.932	2347.25	1876.49	5586.59	1605	644.32	2989.35	12062.5	2513.59	3992.2	3737.73	1074.17	2722.72	3073.74	3397.83	4145.76	2216.47	1106.62	0.204443	-2.29023	1.11615e-07	4.81e-05	0.975779	2.90009	down	NEG
130	Com_1007_neg	Cholic acid glucuronide	10.822	5166.44	3726.08	12007.4	3678.48	66379.7	13737.5	8319.95	13155.4	13885.8	4024.54	421.63	3382.56	20173	24741.4	1058.62	8272.69	6975.07	59816.7	120530	35470.3	9107.21	2667.2	71826.7	140919	85341.8	136583	121044	38194.7	11451.9	72804.7	31853.5	85045.7	35522.9	10305.4	0.195704	-2.35326	9.39197e-05	0.0045	0.858131	3.64014	down	NEG
131	Com_2373_pos	ON1225000	11.624	5015.41	5565.77	6291.9	4876.02	5649.37	5523.99	4703.95	4050.01	5519.2	5438.43	5448.48	6356.08	6172.44	5292.1	5759.66	6161.07	5705.4	5048.38	4871.6	4725.3	6242.91	5605.25	4669.18	5804.96	32521.3	45304	54662.1	57602.4	68717.9	55714.3	44497.9	48369.3	51680.8	63122.1	0.167268	-2.57977	0.000304282	0.00904	0.750865	3.20808	down	POS
132	Com_13045_pos	gisadenafil	12.353	1569.37	1582.62	2661.55	3570.77	2482.36	1935.63	1523	2306.3	1782.08	1454.86	1661.34	1988.1	3707.12	1708.28	1715.37	1464.35	2107.63	10338.2	28596.4	36940	13678	2567.56	12028.9	5030.49	5130.44	25728.4	4921.92	24344.9	4438.16	3628.78	12205.1	24939.1	10998.9	5325.32	0.152576	-2.7124	2.3908e-07	8.7e-05	0.986159	4.06691	down	POS
133	Com_8649_pos	N-[(5-Hydroxy-2-pyridinyl)methyl]-9-pentofuranosyl-9H-purin-6-amine	10.874	1163.95	1287.56	6776.69	1378.75	1351.8	1355.03	1094.07	1099.07	1171.01	1083.43	1207.62	1484.42	1308.89	1014.51	1331.35	1170.03	1084.92	1086.4	2161.53	20060.9	1673.32	1676.98	1051.19	1209.85	1922.02	2133.75	34584	2359.75	105232	5976.39	1921.73	2572.12	2160.32	2460.71	0.138576	-2.85125	0.0121459	0.0627	0.83045	2.2768	down	POS
134	Com_5142_pos	Nicotinuric acid	1.598	3191.64	2621.24	19185.4	2119.79	3830.5	2528.25	2544.77	3092.19	2391.66	3586.16	2473.91	2319.23	2465.66	2655.94	1968.55	3316.69	2264.81	5393.93	35180.6	69988.2	2980.91	2564.89	189237	21215.7	90450.4	15202.2	5825.9	7076.54	4922.3	11567.4	22363.5	71472.6	39604.6	12155.3	0.103024	-3.27895	3.08137e-05	0.00249	0.927336	4.31481	down	POS
135	Com_7300_neg	NNN	6.726	318.55	190.174	270.547	159.413	115.234	145.889	137.159	112.056	139.662	191.842	213.272	215.253	153.703	247.673	167.976	126.217	153.666	202.433	556.702	531.419	88.6633	124.811	1632.21	147.502	16255.6	213.792	161.154	137.37	159.388	164.76	3482.21	5608.13	675.883	145.01	0.100977	-3.3079	0.0270741	0.121	0.647059	1.86107	down	NEG
136	Com_6493_pos	13-Deoxydaunorubicin	10.875	1083.16	1198.19	7103.09	1283.05	1257.97	1260.98	1018.13	1022.78	1089.73	1008.23	1123.8	1381.39	1218.04	944.09	1238.94	1088.82	1009.61	1010.99	2816.94	18007.9	1624.65	1818.38	1067.92	1125.87	1788.61	1985.64	49280.1	6634.16	165990	9735.72	2379.43	3600.64	2010.37	2289.91	0.0927269	-3.43087	0.00534397	0.0387	0.847751	2.8534	down	POS
137	Com_539_pos	Nicotinic acid	1.481	27683.1	25695	171343	27052.9	32715	29840.9	26979.5	26098.1	28744.8	29460.9	31752.3	33269	27959.7	25157.4	30654.2	33699.5	26652.9	29738.1	364813	420576	39309	24825.1	1.0384e+06	96987	3.16776e+06	113573	23638.3	30179.7	21000.7	27943.9	134074	826332	520750	55151.7	0.0915289	-3.44963	0.00380011	0.0316	0.726644	3.23865	down	POS
138	Com_1079_neg	5-Hydroxypyrazinecarboxamide	1.711	4406.6	2823.87	137182	2946.69	3468.97	4486.39	3015.37	4312.54	3320.55	3209.23	3114.74	5256.62	17254.4	4765.22	3333.4	4754.84	3032.32	42935.6	389711	590263	37752.1	2450.93	2349.41	36934.1	3679.98	2592.15	32065.3	99130.9	5938.72	161458	227381	517478	199896	102838	0.0858236	-3.54248	0.000443148	0.0112	0.768166	4.58492	down	NEG
139	Com_7840_pos	NPC	11.386	793.25	808.325	6367.62	819.657	961.503	866.124	755.683	843.849	851.727	798.019	839.996	984.918	985.567	769.58	854.622	784.322	853.409	690.383	7956.71	11016.1	920.872	800.236	99361.3	1669.72	68680.5	1719.29	2107.26	1909.39	2286.58	1872.58	2835.32	53467.3	4067.97	1918.2	0.07573	-3.72299	0.00170561	0.0207	0.854671	3.54071	down	POS
140	Com_4309_pos	(1S,6S)-6-Aminooctahydro-1-indolizinyl acetate	7.815	1151.87	1339.83	32826.9	1045.1	963.744	1235.49	1163.79	1160.18	946.856	925.096	1037.63	1042.39	4300.56	1237.47	1200.7	1311.47	1012.94	21343	111584	77774.8	10735.2	1019.36	1046.07	20500.2	191199	35078.5	10479.4	22293.8	10469.2	21379.3	21344.9	151553	63764.9	21585.1	0.0679595	-3.87918	5.94364e-07	0.000144	0.889273	6.67212	down	POS
141	Com_224_neg	Oxibendazole	8.723	11762.8	20437.2	74131.7	7910.48	11002.3	23890	6971.32	6644.69	17512.7	15780.6	17314.8	13996.5	16469.1	8784.68	9480.14	8248.14	7330.7	54438.1	149242	134717	11612.7	6477.42	551009	20345.6	3.12509e+06	70132.3	20075.6	36650.6	12381.5	37973.2	392223	260922	1.42298e+06	93554	0.0433868	-4.5266	0.000409087	0.0114	0.847751	3.81391	down	NEG
142	Com_52_neg	Glycyrrhizin	12.037	1521.21	1712.32	1.39017e+06	5338.07	4430.43	3567.24	2890.67	1854.32	1258.81	1915.94	2029.63	2039.25	6326.98	3660.04	2025.83	2016.39	1289.99	12080.2	1.36591e+06	2.05408e+06	13033.9	5931.41	1.30911e+07	74690.2	8.79514e+06	57734.7	24771.3	21843.2	15854.7	40789.7	616814	1.60887e+07	139525	34811.4	0.0337797	-4.8877	2.79738e-05	0.00219	0.951557	7.80099	down	NEG
143	Com_43	nicotinic acid	6.96832,0	5004.96	5005.38	63103.4	5004.73	5004.8	5005.42	5004.73	5005.32	5005.02	5005.51	5004.9	5004.92	5004.84	5005.27	5004.84	5005.1	5004.83	10009.2	212642	279697	5004.86	5005.48	1.30278e+06	42097.2	1.1713e+06	104707	5004.82	5005.39	5004.64	5005.22	58714.3	430235	789540	5004.75	0.0322723	-4.95356	0.00192333	0.0262	0.754325	4.62529	down	GC-MS
144	Com_264_pos	ethambutol	1.331	4924.05	5051.9	690383	5562.05	5586.59	5655.02	6272.44	4324.94	4645.06	7399.94	5322.36	5492.4	176263	4558.1	5572.95	4765.2	5599.24	573688	967356	2.91783e+06	69493.2	4441.7	3865.31	238906	5.96245e+06	2.60349e+06	284512	783240	270200	1.33076e+06	2.26631e+06	1.07298e+07	191421	778471	0.0316043	-4.98373	1.01054e-06	0.00021	0.861592	9.83042	down	POS
145	Com_117_pos	Rifampicin	11.991	13489.4	3111.59	1.68624e+06	40279.6	17241.2	20794.5	11374.2	12546.6	7777.62	6178.62	7624.58	5151.8	23215.4	16782.2	10933.1	6786.25	5839.73	15848.6	1.55356e+06	3.73967e+06	87505.3	28805.2	2.21579e+07	501760	8.6849e+06	294562	223354	131730	84547.7	88404.9	549524	2.36028e+07	300207	182792	0.0304584	-5.03702	8.05503e-06	0.000977	0.934256	8.47203	down	POS
146	Com_524_neg	Isoniazid pyruvate	5.532	497.076	291.327	2423.82	202.434	310.152	353.597	295.811	344.586	271.596	263.415	294.901	381.86	208.238	358.038	330.437	377.367	252.978	312.704	30554.9	14280	441.378	278.687	272095	975.719	1.37722e+06	34660.1	239.76	470.798	280.519	429.496	175436	207636	90829.9	3096.39	0.00337565	-8.21062	0.0011381	0.0182	0.813149	5.80758	down	NEG

## Sheet: Supplementary Table 6
Supplementary Table 6. The total list of differential serum metabolites of T0 patients identified by LC-MS/MS and GC-MS, compared to LT and Un individuals (FC > 2.0, VIP > 1.0 and P < 0.05).
No.	Name_des	Un/T0				LT/T0				Trend
		FC	p value	FDR	VIP	FC	P value	FDR	VIP
1	2-Methylaminoadenosine	0.0886929	7.63543e-10	2.1e-08	4.01166	0.321833	0.000147656	0.00478	3.15312	↑
2	Carmustine	0.0897288	6.14051e-07	8.77e-06	5.3615	0.103621	2.92006e-07	6.07e-05	6.7564	↑
3	2-Mercaptobenzothiazole	0.0959941	4.29937e-08	8.13e-07	4.79468	0.114286	2.03193e-08	9.86e-06	5.98714	↑
4	2-Decylfuran	0.115225	7.69192e-10	2.07e-08	3.85943	0.470284	0.00494403	0.0537	2.08491	↑
5	(4,8,8-trimethyldecahydro-1,4-methanoazulen-9-yl)methanol	0.126894	5.15436e-09	1.14e-07	3.50375	0.492063	0.0113318	0.0954	2.00191	↑
6	D-(+)-Camphor	0.13339	8.97117e-10	2.33e-08	3.47389	0.497286	0.00673748	0.0654	1.95061	↑
7	3-oxopalmitic acid	0.147791	8.93334e-07	1.22e-05	3.10115	0.417891	0.00686639	0.0649	2.40304	↑
8	Pivagabine	0.159755	0.0374275	0.102	1.4131	0.136348	0.0153759	0.115	2.26465	↑
9	Thiolutin	5.76454	1.11331e-06	2.74e-05	4.72983	4.86432	3.38549e-06	0.00073	6.19438	↓
10	Akeboside Ste	0.177618	5.08321e-07	7.33e-06	2.72736	0.395557	0.00583788	0.0594	1.56591	↑
11	benzquinamide	5.43412	0.000235443	0.00185	2.28109	9.63323	0.000135577	0.00449	4.18647	↓
12	(9cis)-Retinal	0.191759	0.000140789	0.00123	2.39998	0.365144	0.0416887	0.194	1.81045	↑
13	Vitamin C	4.85885	2.12866e-05	0.000408	3.37434	3.66202	2.33829e-05	0.00336	4.36822	↓
14	2,3,-DIHYDROXYBENZOYLSERINE	0.208169	2.7158e-06	3.19e-05	2.63687	0.274232	5.43654e-05	0.00233	3.04326	↑
15	DCEBIO	4.72077	4.12412e-07	1.15e-05	3.46113	3.91684	1.44561e-06	0.000415	4.45418	↓
16	DEXAMETHASONE TEBUTATE	4.61438	1.44918e-11	4.91e-10	2.72746	4.24283	3.77664e-07	6.87e-05	3.25383	↓
17	Maleic acid	4.3726	6.76712e-05	0.00112	2.84867	3.83536	1.59161e-05	0.00274	3.99476	↓
18	methyprylon	0.230968	0.0341983	0.0958	1.212	0.212779	0.020379	0.135	1.79394	↑
19	Seratrodast	4.19549	0.00421687	0.02	1.79338	8.50637	5.18758e-05	0.00229	4.29763	↓
20	Methional	0.247988	1.70017e-08	3.44e-07	2.68874	0.265899	8.97863e-09	1.31e-05	3.51679	↑
21	Cephabacin F3	4.02623	3.04058e-12	1.14e-10	2.65238	4.27395	1.89949e-07	5.53e-05	3.46382	↓
22	RO-32-2175	4.02532	7.31801e-07	1.02e-05	3.41134	5.03158	5.68451e-05	0.00236	4.70176	↓
23	Perphenazine enantate	4.01084	0.000888874	0.00558	2.35127	7.50074	2.49398e-05	0.0013	4.67049	↓
24	Pyrinoline	3.95405	2.88987e-07	4.48e-06	3.17584	4.68468	5.96475e-06	0.000457	4.41163	↓
25	Pheophorbide A	3.94922	4.77686e-07	6.96e-06	3.27917	4.58963	1.47297e-05	0.000975	4.46949	↓
26	Desmethylsildenafil	3.91616	1.82628e-07	3.06e-06	3.12467	4.73176	4.98118e-06	0.000453	4.38503	↓
27	Cinobufagin	3.88668	0.00732662	0.03	1.59902	8.67434	0.000315967	0.00885	3.9663	↓
28	2,3,4,5,6-Pentahydroxy-N-(2-hydroxyethyl)hexanamide	3.87461	3.62237e-07	5.49e-06	3.01663	4.42748	5.72158e-05	0.00231	4.0284	↓
29	13-Hydroxykaur-16-en-18-oic acid	0.265966	0.0190157	0.061	1.46333	0.282264	0.0411442	0.193	1.86755	↑
30	Brevetoxin B	3.66785	2.02035e-07	3.27e-06	2.60666	2.36614	0.040214	0.191	2.03624	↓
31	Nigakilactone E	3.58694	8.10902e-09	1.71e-07	2.51842	3.12892	7.78559e-07	0.000126	2.99521	↓
32	Sulfolithocholic acid	0.283318	7.03086e-05	0.000648	1.75722	0.425312	0.00808051	0.0749	1.383	↑
33	amcinafal	3.52437	2.14777e-08	4.11e-07	2.61991	2.46958	0.000163288	0.00506	2.42898	↓
34	DMBA	3.28828	1.7863e-06	2.2e-05	2.72284	4.93382	1.71522e-05	0.000999	4.29454	↓
35	Americine	3.13889	4.587e-07	6.75e-06	2.3	3.20485	0.00233993	0.0348	2.76694	↓
36	Tandutinib	3.09235	1.3581e-05	0.000143	2.40319	3.3991	0.00594877	0.0597	3.01759	↓
37	Daclatasvir	3.00915	1.66191e-09	4.17e-08	2.11686	3.15402	6.51881e-05	0.00257	2.62141	↓
38	reparixin	2.97655	2.65992e-05	0.000271	2.61663	3.6473	0.00361144	0.0438	3.56422	↓
39	DEHYDROASCORBIC ACID	2.919	2.97354e-05	0.000534	1.97775	2.30519	0.000110117	0.00593	2.29612	↓
40	Darapladib	2.86369	9.83523e-09	2.05e-07	2.04121	3.11399	5.10941e-05	0.00232	2.66973	↓
41	dalvastatin	2.8552	1.40721e-06	1.8e-05	2.11308	3.68296	0.000453888	0.0116	3.08447	↓
42	Aderbasib	2.80915	2.2899e-05	0.000235	2.27849	2.40262	0.0480955	0.205	2.35765	↓
43	Dehydrocholic acid	0.357367	0.0156941	0.0529	1.58028	0.403568	0.0173249	0.112	1.52266	↑
44	Saccharocin	2.78193	1.75705e-08	3.46e-07	2.03731	3.28056	4.04285e-06	0.00042	2.89492	↓
45	Avermectin B1b	2.71912	1.12693e-08	2.31e-07	1.81841	3.11208	1.82177e-06	0.000265	2.58606	↓
46	urobilinogen	0.373188	0.028153	0.0828	1.8123	0.373987	0.0221439	0.143	2.48148	↑
47	Ixazomib citrate	2.6557	7.7339e-10	2.05e-08	1.86851	2.99131	2.65143e-06	0.000322	2.62931	↓
48	Filipin III	0.377625	0.00579302	0.049	1.43462	0.367082	0.00366727	0.0555	2.06896	↑
49	pyropheophorbide a	2.64084	6.28314e-05	0.000586	3.11362	3.51936	0.00136752	0.0246	4.42333	↓
50	Onapristone	0.381628	0.00129873	0.0075	1.65142	0.400893	0.00188724	0.0305	1.88066	↑
51	Bonafousine	2.61092	0.000874461	0.00551	2.34486	3.23607	0.0415612	0.194	3.11882	↓
52	mepacrine	2.58805	4.22337e-06	4.77e-05	2.22215	3.29203	1.8285e-05	0.00102	3.28794	↓
53	Cerbertin	2.57602	1.15656e-06	1.5e-05	2.06448	2.3719	1.30141e-05	0.000902	2.54633	↓
54	Paliperidone	0.393029	0.0344176	0.162	1.24023	0.366866	0.0232195	0.182	1.76397	↑
55	Baicalin	0.396457	0.0111366	0.0415	1.05484	0.403503	0.0131158	0.106	1.40458	↑
56	octanal 1	0.396895	0.0137968	0.052	1.4075	0.445784	0.0211167	0.133	1.50733	↑
57	P-(1-METHYL-2,2-DIPHENYLVINYL)ANISOLE	2.51594	0.000134045	0.00118	2.36956	3.93749	0.00145877	0.0253	3.84375	↓
58	IG3GV1WE4R	0.398834	0.0092435	0.0687	1.15141	0.363905	0.00403878	0.059	1.70465	↑
59	ciprocinonide	2.49829	9.74507e-13	4.58e-11	1.65741	2.50927	1.26914e-08	9.24e-06	2.21146	↓
60	Lankamycin	2.43935	5.88157e-08	1.07e-06	1.72762	4.16616	2.74087e-08	9.98e-06	3.496	↓
61	mazipredone	0.415642	0.00659098	0.0276	1.17136	0.416548	0.00582722	0.0597	1.66379	↑
62	usambarensine	2.35241	0.0013141	0.0075	2.22129	3.043	0.0321579	0.173	3.1205	↓
63	Hexakis{(Z)-[(2-methoxy-2-methylpropyl)imino]methyl}technetium	2.31423	7.35798e-08	1.29e-06	1.58935	2.90812	3.2889e-05	0.00165	2.44996	↓
64	Pimelea factor P2	2.31064	9.17607e-06	9.97e-05	1.6698	3.37351	3.6288e-06	0.000406	3.01381	↓
65	alpha,alpha'-Diethyl-4,4'-bis(2-propynyloxy)stilbene	2.30683	0.000561792	0.00384	2.18587	3.09376	0.0150685	0.115	3.20212	↓
66	lysophosphatidylcholine 14:1(9Z)/0:0	2.29036	1.55232e-06	1.97e-05	1.51902	2.36863	1.47543e-05	0.000934	2.05688	↓
67	Disinomenine	2.27876	1.11462e-06	1.48e-05	1.54772	2.44248	0.000983865	0.0196	1.90777	↓
68	Trp-Phe	2.26694	0.000575308	0.0074	2.3997	2.19202	0.00128541	0.0292	3.08612	↓
69	Indometacin farnesil	2.19771	1.66505e-05	0.000326	1.74776	3.11408	6.47513e-07	0.000558	3.22102	↓
70	Cilastatin	2.18359	0.000266306	0.00202	2.7235	3.34012	0.00139995	0.0249	4.30835	↓
71	lorcinadol	2.16571	0.00017341	0.00146	2.52194	3.37583	0.00148975	0.0255	4.03348	↓
72	Nafenopin	2.08395	0.000773244	0.00503	1.11047	4.31212	0.000336033	0.00906	2.85027	↓

## Sheet: Detailed data for Figure 3
Supplementary table 7. The relative amount of seven potential biomarkers shown in Figure 3 and Supplementary figure 3.
ID	Name_des	RT [min]	Un_1	Un_10	Un_11	Un_12	Un_13	Un_14	Un_15	Un_2	Un_3	Un_4	Un_5	Un_6	Un_7	Un_8	Un_9	LT_1	LT_10	LT_11	LT_12	LT_13	LT_14	LT_15	LT_16	LT_2	LT_3	LT_4	LT_5	LT_6	LT_7	LT_8	LT_9	T0_1	T0_-10	T0_11	T0_12	T0_13	T0_14	T0_15	T0_16	T0_17	T0_2	T0_3	T0_4	T0_5	T0_6	T0_7	T0_8
Com_3359_pos	3-oxopalmitic acid	13.191	9083.39	26213.2	12905.2	15225.9	23748.2	31953.6	21419.5	14389	11024	19481.3	14598.5	34055.7	14406.9	53960	47609.1	49481.6	13758.4	25370	60004.2	44643.1	111120	29966.3	183602	34863.2	12262.4	18408.2	87000.1	15461	261155	19063.7	89694	126530	27355.5	31550.4	43931.7	183056	143407	219383	50653	78994.7	358558	24188.2	100020	326010	84349.8	417715	147401
Com_19314_pos	Akeboside Ste	10.398	1245.66	648.218	612.821	615.944	568.219	950.538	1430.23	582.125	676.411	772.318	1812.2	623.479	698.088	527.827	640.417	1769.75	1634.49	2094.97	1681.71	1425.21	1833.82	1599.94	1808.56	1546.69	1592.91	1830.46	2444.79	1683.97	1833.14	2019.13	2667.09	1748.23	15179.3	2381.71	1829.9	1827.23	1825.65	1460.81	1446.58	1709.51	5810.25	3885.91	7673.66	5789.85	11134.1	10046	1715.81
Com_4966_pos	Sulfolithocholic acid	9.246	14054	18407.2	14121.6	17398.2	13234.7	16162.3	15067.6	15953.2	13918.5	13352.6	16558.4	17687.4	14164.1	12702.1	13174.2	23618	21730.3	27549.8	21875.9	28148.5	22574.8	19850.9	22148.6	20782.8	20032	22207.7	23753.6	20844.6	20663.4	24585.1	21448.8	21566.2	211134	33693.7	24355.5	23845.6	21813.3	19150.7	18860.1	21888.5	44715	31104.3	75002.2	55932.2	123738	117241	22356.1
Com_847_pos	2-Decylfuran	12.978	41830.4	112197	90821.4	91599.8	179656	216272	92415.4	113465	52724	130343	96103.9	242213	55199.6	337026	240730	425025	179009	254763	622090	467344	969284	360688	1.16223e+06	391913	105250	266178	947033	164114	1.70878e+06	206819	879713	1.24011e+06	327508	321483	526451	1.52655e+06	1.26348e+06	1.45688e+06	688031	658684	2.46301e+06	304396	953691	2.08278e+06	533391	2.75512e+06	1.10962e+06
Com_3031_pos	(4,8,8-trimethyldecahydro-1,4-methanoazulen-9-yl)methanol	13.07	13027.8	23331.9	19041.4	17920.4	27586.4	38071	18910.2	20893.7	12097.3	18840.6	17075.6	40360.4	14592.5	55370.6	47142.3	83889.6	26505.4	38938	108981	88061.8	192512	50418	235418	61217	20050.2	37567.9	167913	25020.7	281400	27400.2	144114	174232	42252.5	51702	77616.2	223643	215004	249323	104645	98698.7	414285	53364.7	145936	369378	89341.3	503273	192660
Com_1496_pos	D-(+)-Camphor	12.98	31558.6	59060.9	55031.1	58198.3	70956.5	94020.2	34906.7	61750.5	37582.9	79884.6	51410.4	96760.9	44473.3	148456	117383	185068	89746.7	103956	299528	205324	453916	159284	532874	179138	55756.3	119938	450412	73731.5	739546	95006.7	398125	528757	147917	144164	214637	704695	537392	556689	286940	319436	1.06861e+06	156454	430173	880471	212592	1.17215e+06	478290
Com_15573_pos	2-Methylaminoadenosine	11.274	766.471	1106.5	846.673	1017.54	970.282	1173.79	1196.95	809.655	884.982	798.603	784.665	1315.89	837.889	1592.02	1936.59	1880.64	1106.06	1096.62	2920.4	2059.96	5620.59	1980.97	9783.11	2327.98	829.935	1678.19	5658.74	1341.01	16319.4	1668.79	5805.12	8676.04	2988.66	3151.48	3823.58	13711.6	12198.7	14046.1	4736.49	7306.68	25889.5	3272.03	9401.35	21533.8	6109.15	32451	8996.59
[truncated: 35 more columns]

## Sheet: Supplementary Table 8
Supplementary Table 8. KEGG pathway enriched by differential metabolites.
LT.vs.T0	MapID	MapTitle	Pvalue	MetaIDs	kegg_cpd_id	Source
	map00480	Glutathione metabolism	0.0144592	Com_3034_neg Com_565_neg	cpd:C05422,cpd:C00072	NEG
	map00053	Ascorbate and aldarate metabolism	0.0278984	Com_3034_neg Com_565_neg	cpd:C05422,cpd:C00072	NEG
	map00100	Steroid biosynthesis	0.0769231	Com_2375_neg	cpd:C01673	NEG
	map00240	Pyrimidine metabolism	0.0769231	Com_1874_neg	cpd:C00299	NEG
	map04066	HIF-1 signaling pathway	0.0769231	Com_565_neg	cpd:C00072	NEG
	map04961	Endocrine and other factor-regulated calcium reabsorption	0.0769231	Com_2375_neg	cpd:C01673	NEG
	map04977	Vitamin digestion and absorption	0.0769231	Com_565_neg	cpd:C00072	NEG
	map05152	Tuberculosis	0.0769231	Com_2375_neg	cpd:C01673	NEG
	map00860	Porphyrin and chlorophyll metabolism	0.148851	Com_484_neg	cpd:C00486	NEG
	map04978	Mineral absorption	0.148851	Com_2375_neg	cpd:C01673	NEG
	map00350	Tyrosine metabolism	0.337242	Com_558_neg	cpd:C01384	NEG
	map00650	Butanoate metabolism	0.391715	Com_558_neg	cpd:C01384	NEG
	map01100	Metabolic pathways	0.397068	Com_1874_neg Com_2375_neg Com_3034_neg Com_484_neg Com_565_neg	cpd:C00299,cpd:C01673,cpd:C05422,cpd:C00486,cpd:C00072	NEG
	map04976	Bile secretion	0.442406	Com_484_neg	cpd:C00486	NEG
	map00760	Nicotinate and nicotinamide metabolism	0.489526	Com_558_neg	cpd:C01384	NEG
	map00860	Porphyrin and chlorophyll metabolism	0.000429563	Com_2496_pos Com_3521_pos Com_3561_pos Com_886_pos	cpd:C18064,cpd:C05795,cpd:C18021,cpd:C05790	POS
	map05204	Chemical carcinogenesis	0.112245	Com_4045_pos	cpd:C19488	POS
	map00140	Steroid hormone biosynthesis	0.131548	Com_15400_pos Com_9369_pos Com_962_pos	cpd:C05141,cpd:C03205,cpd:C00735	POS
	map00980	Metabolism of xenobiotics by cytochrome P450	0.212918	Com_4045_pos	cpd:C19488	POS
	map01210	2-Oxocarboxylic acid metabolism	0.212918	Com_17690_pos	cpd:C17221	POS
	map04927	Cortisol synthesis and secretion	0.212918	Com_962_pos	cpd:C00735	POS
	map04934	Cushing's syndrome	0.212918	Com_962_pos	cpd:C00735	POS
	map04960	Aldosterone-regulated sodium reabsorption	0.212918	Com_962_pos	cpd:C00735	POS
	map00310	Lysine degradation	0.303105	Com_10900_pos	cpd:C00449	POS
	map01230	Biosynthesis of amino acids	0.303105	Com_10900_pos	cpd:C00449	POS
	map04925	Aldosterone synthesis and secretion	0.303105	Com_9369_pos	cpd:C03205	POS
	map04977	Vitamin digestion and absorption	0.303105	Com_8915_pos	cpd:C05377	POS
	map04080	Neuroactive ligand-receptor interaction	0.520262	Com_962_pos	cpd:C00735	POS
	map05200	Pathways in cancer	0.520262	Com_962_pos	cpd:C00735	POS
	map05215	Prostate cancer	0.520262	Com_962_pos	cpd:C00735	POS
	map00400	Phenylalanine, tyrosine and tryptophan biosynthesis	0.1	Com_138	cpd:C00493	GC-MS
	map04024	cAMP signaling pathway	0.1	Com_186	cpd:C00547	GC-MS
	map04261	Adrenergic signaling in cardiomyocytes	0.1	Com_186	cpd:C00547	GC-MS
	map04540	Gap junction	0.1	Com_186	cpd:C00547	GC-MS
	map04721	Synaptic vesicle cycle	0.1	Com_186	cpd:C00547	GC-MS
	map04924	Renin secretion	0.1	Com_186	cpd:C00547	GC-MS
	map04970	Salivary secretion	0.1	Com_186	cpd:C00547	GC-MS
	map01100	Metabolic pathways	0.162597	Com_138 Com_15 Com_186 Com_239 Com_34	cpd:C00493,cpd:C00059,cpd:C00547,cpd:C01694,cpd:C00180	GC-MS
	map00270	Cysteine and methionine metabolism	0.191837	Com_15	cpd:C00059	GC-MS
	map01230	Biosynthesis of amino acids	0.191837	Com_138	cpd:C00493	GC-MS
	map04080	Neuroactive ligand-receptor interaction	0.191837	Com_186	cpd:C00547	GC-MS
	map04270	Vascular smooth muscle contraction	0.191837	Com_186	cpd:C00547	GC-MS
	map00100	Steroid biosynthesis	0.27602	Com_239	cpd:C01694	GC-MS
	map00920	Sulfur metabolism	0.27602	Com_15	cpd:C00059	GC-MS
	map04742	Taste transduction	0.27602	Com_186	cpd:C00547	GC-MS
	map04923	Regulation of lipolysis in adipocytes	0.27602	Com_186	cpd:C00547	GC-MS
	map00230	Purine metabolism	0.35304	Com_15	cpd:C00059	GC-MS
	map00350	Tyrosine metabolism	0.423361	Com_186	cpd:C00547	GC-MS
	map00360	Phenylalanine metabolism	0.487432	Com_34	cpd:C00180	GC-MS
	map02010	ABC transporters	0.487432	Com_15	cpd:C00059	GC-MS
T0.vs.T6	map00760	Nicotinate and nicotinamide metabolism	0.0890274	Com_43 Com_58	cpd:C00253,cpd:C00122	GC-MS
	map00350	Tyrosine metabolism	0.137954	Com_186 Com_58	cpd:C00547,cpd:C00122	GC-MS
	map00740	Riboflavin metabolism	0.14	Com_218	cpd:C01727	GC-MS
	map04024	cAMP signaling pathway	0.14	Com_186	cpd:C00547	GC-MS
	map04261	Adrenergic signaling in cardiomyocytes	0.14	Com_186	cpd:C00547	GC-MS
	map04540	Gap junction	0.14	Com_186	cpd:C00547	GC-MS
	map04721	Synaptic vesicle cycle	0.14	Com_186	cpd:C00547	GC-MS
	map04924	Renin secretion	0.14	Com_186	cpd:C00547	GC-MS
	map04970	Salivary secretion	0.14	Com_186	cpd:C00547	GC-MS
	map05133	Pertussis	0.14	Com_43	cpd:C00253	GC-MS
	map00130	Ubiquinone and other terpenoid-quinone biosynthesis	0.262857	Com_234	cpd:C02477	GC-MS
	map00220	Arginine biosynthesis	0.262857	Com_58	cpd:C00122	GC-MS
	map04080	Neuroactive ligand-receptor interaction	0.262857	Com_186	cpd:C00547	GC-MS
	map04216	Ferroptosis	0.262857	Com_234	cpd:C02477	GC-MS
	map04270	Vascular smooth muscle contraction	0.262857	Com_186	cpd:C00547	GC-MS
	map04977	Vitamin digestion and absorption	0.262857	Com_234	cpd:C02477	GC-MS
	map00190	Oxidative phosphorylation	0.370357	Com_58	cpd:C00122	GC-MS
	map00650	Butanoate metabolism	0.370357	Com_58	cpd:C00122	GC-MS
	map04742	Taste transduction	0.370357	Com_186	cpd:C00547	GC-MS
	map04923	Regulation of lipolysis in adipocytes	0.370357	Com_186	cpd:C00547	GC-MS
	map00250	Alanine, aspartate and glutamate metabolism	0.464134	Com_58	cpd:C00122	GC-MS
	map00620	Pyruvate metabolism	0.464134	Com_58	cpd:C00122	GC-MS
	map00020	Citrate cycle (TCA cycle)	0.545679	Com_58	cpd:C00122	GC-MS
	map00061	Fatty acid biosynthesis	1	Com_36	cpd:C06423	GC-MS
	map00360	Phenylalanine metabolism	1	Com_58	cpd:C00122	GC-MS
	map01040	Biosynthesis of unsaturated fatty acids	1	Com_215	cpd:C08281	GC-MS
	map01100	Metabolic pathways	1	Com_186 Com_234 Com_36 Com_43 Com_58	cpd:C00547,cpd:C02477,cpd:C06423,cpd:C00253,cpd:C00122	GC-MS
	map04976	Bile secretion	0.0861708	Com_42_neg Com_484_neg Com_627_neg	cpd:C05465,cpd:C00486,cpd:C03642	NEG
	map00120	Primary bile acid biosynthesis	0.127273	Com_42_neg Com_636_neg	cpd:C05465,cpd:C00245	NEG
	map04080	Neuroactive ligand-receptor interaction	0.127273	Com_4529_neg Com_636_neg	cpd:C01598,cpd:C00245	NEG
	map00380	Tryptophan metabolism	0.166667	Com_4529_neg	cpd:C01598	NEG
	map00770	Pantothenate and CoA biosynthesis	0.166667	Com_535_neg	cpd:C00049	NEG
	map00983	Drug metabolism - other enzymes	0.166667	Com_524_neg	cpd:C16624	NEG
	map04216	Ferroptosis	0.166667	Com_5_neg	cpd:C00219	NEG
	map04217	Necroptosis	0.166667	Com_5_neg	cpd:C00219	NEG
	map04270	Vascular smooth muscle contraction	0.166667	Com_5_neg	cpd:C00219	NEG
	map04664	Fc epsilon RI signaling pathway	0.166667	Com_5_neg	cpd:C00219	NEG
	map04666	Fc gamma R-mediated phagocytosis	0.166667	Com_5_neg	cpd:C00219	NEG
	map04713	Circadian entrainment	0.166667	Com_4529_neg	cpd:C01598	NEG
	map04730	Long-term depression	0.166667	Com_5_neg	cpd:C00219	NEG
	map04750	Inflammatory mediator regulation of TRP channels	0.166667	Com_5_neg	cpd:C00219	NEG
	map04912	GnRH signaling pathway	0.166667	Com_5_neg	cpd:C00219	NEG
	map04913	Ovarian steroidogenesis	0.166667	Com_5_neg	cpd:C00219	NEG
	map04921	Oxytocin signaling pathway	0.166667	Com_5_neg	cpd:C00219	NEG
	map04923	Regulation of lipolysis in adipocytes	0.166667	Com_5_neg	cpd:C00219	NEG
	map04925	Aldosterone synthesis and secretion	0.166667	Com_5_neg	cpd:C00219	NEG
	map05012	Parkinson's disease	0.166667	Com_8133_neg	cpd:C00009	NEG
	map05133	Pertussis	0.166667	Com_1587_neg	cpd:C00253	NEG
	map02010	ABC transporters	0.260361	Com_636_neg Com_8133_neg	cpd:C00245,cpd:C00009	NEG
	map00190	Oxidative phosphorylation	0.307359	Com_8133_neg	cpd:C00009	NEG
	map00590	Arachidonic acid metabolism	0.307359	Com_5_neg	cpd:C00219	NEG
	map00591	Linoleic acid metabolism	0.307359	Com_5_neg	cpd:C00219	NEG
	map00860	Porphyrin and chlorophyll metabolism	0.307359	Com_484_neg	cpd:C00486	NEG
	map04611	Platelet activation	0.307359	Com_5_neg	cpd:C00219	NEG
	map04723	Retrograde endocannabinoid signaling	0.307359	Com_5_neg	cpd:C00219	NEG
	map04726	Serotonergic synapse	0.307359	Com_5_neg	cpd:C00219	NEG
	map04978	Mineral absorption	0.307359	Com_8133_neg	cpd:C00009	NEG
	map04979	Cholesterol metabolism	0.307359	Com_42_neg	cpd:C05465	NEG
	map01100	Metabolic pathways	0.349399	Com_1587_neg Com_2167_neg Com_4529_neg Com_484_neg Com_535_neg Com_5_neg Com_636_neg Com_8133_neg Com_822_neg Com_9_neg	cpd:C00253,cpd:C01468,cpd:C01598,cpd:C00486,cpd:C00049,cpd:C00219,cpd:C00245,cpd:C00009,cpd:C02575,cpd:C00180	NEG
	map00220	Arginine biosynthesis	0.425837	Com_535_neg	cpd:C00049	NEG
	map00410	beta-Alanine metabolism	0.425837	Com_535_neg	cpd:C00049	NEG
	map00430	Taurine and hypotaurine metabolism	0.525359	Com_636_neg	cpd:C00245	NEG
	map00920	Sulfur metabolism	0.525359	Com_636_neg	cpd:C00245	NEG
	map00970	Aminoacyl-tRNA biosynthesis	0.525359	Com_535_neg	cpd:C00049	NEG
	map01040	Biosynthesis of unsaturated fatty acids	0.525359	Com_5_neg	cpd:C00219	NEG
	map04974	Protein digestion and absorption	0.525359	Com_2167_neg	cpd:C01468	NEG
	map00760	Nicotinate and nicotinamide metabolism	0.614001	Com_1587_neg Com_535_neg	cpd:C00253,cpd:C00049	NEG
	map00260	Glycine, serine and threonine metabolism	1	Com_535_neg	cpd:C00049	NEG
	map00270	Cysteine and methionine metabolism	1	Com_535_neg	cpd:C00049	NEG
	map00340	Histidine metabolism	1	Com_535_neg	cpd:C00049	NEG
	map00360	Phenylalanine metabolism	1	Com_9_neg	cpd:C00180	NEG
	map00760	Nicotinate and nicotinamide metabolism	0.0454713	Com_5142_pos Com_539_pos	cpd:C05380,cpd:C00253	POS
	map04728	Dopaminergic synapse	0.132653	Com_5768_pos	cpd:C05582	POS
	map05133	Pertussis	0.132653	Com_539_pos	cpd:C00253	POS
	map00980	Metabolism of xenobiotics by cytochrome P450	0.248895	Com_2879_pos	cpd:C00829	POS
	map01210	2-Oxocarboxylic acid metabolism	0.248895	Com_17690_pos	cpd:C17221	POS
	map00360	Phenylalanine metabolism	0.286439	Com_5496_pos Com_846_pos	cpd:C05332,cpd:C01586	POS
	map00310	Lysine degradation	0.350608	Com_10900_pos	cpd:C00449	POS
	map01230	Biosynthesis of amino acids	0.350608	Com_10900_pos	cpd:C00449	POS
	map00120	Primary bile acid biosynthesis	0.439472	Com_7312_pos	cpd:C00695	POS
	map00983	Drug metabolism - other enzymes	0.439472	Com_7840_pos	cpd:C16543	POS
	map00860	Porphyrin and chlorophyll metabolism	0.516992	Com_886_pos	cpd:C05790	POS
	map00350	Tyrosine metabolism	0.584509	Com_5768_pos	cpd:C05582	POS
	map04976	Bile secretion	0.681723	Com_117_pos Com_7312_pos	cpd:C06688,cpd:C00695	POS
Un.vs.T0	map04976	Bile secretion	0.00457944	Com_113_neg Com_169_neg Com_384_neg Com_42_neg Com_484_neg	cpd:C04483,cpd:C01921,cpd:C00695,cpd:C05465,cpd:C00486	NEG
	map00120	Primary bile acid biosynthesis	0.0307482	Com_169_neg Com_384_neg Com_42_neg	cpd:C01921,cpd:C00695,cpd:C05465	NEG
	map04978	Mineral absorption	0.045288	Com_2375_neg Com_8133_neg	cpd:C01673,cpd:C00009	NEG
	map04979	Cholesterol metabolism	0.045288	Com_169_neg Com_42_neg	cpd:C01921,cpd:C05465	NEG
	map00480	Glutathione metabolism	0.117987	Com_3034_neg Com_565_neg	cpd:C05422,cpd:C00072	NEG
	map00592	alpha-Linolenic acid metabolism	0.117987	Com_2291_neg Com_2728_neg	cpd:C11512,cpd:C08491	NEG
	map00053	Ascorbate and aldarate metabolism	0.205226	Com_3034_neg Com_565_neg	cpd:C05422,cpd:C00072	NEG
	map00100	Steroid biosynthesis	0.217949	Com_2375_neg	cpd:C01673	NEG
	map04066	HIF-1 signaling pathway	0.217949	Com_565_neg	cpd:C00072	NEG
	map04961	Endocrine and other factor-regulated calcium reabsorption	0.217949	Com_2375_neg	cpd:C01673	NEG
	map04977	Vitamin digestion and absorption	0.217949	Com_565_neg	cpd:C00072	NEG
	map05012	Parkinson's disease	0.217949	Com_8133_neg	cpd:C00009	NEG
	map05152	Tuberculosis	0.217949	Com_2375_neg	cpd:C01673	NEG
	map00190	Oxidative phosphorylation	0.390609	Com_8133_neg	cpd:C00009	NEG
	map00290	Valine, leucine and isoleucine biosynthesis	0.390609	Com_731_neg	cpd:C00109	NEG
	map00860	Porphyrin and chlorophyll metabolism	0.390609	Com_484_neg	cpd:C00486	NEG
	map01210	2-Oxocarboxylic acid metabolism	0.390609	Com_731_neg	cpd:C00109	NEG
	map00640	Propanoate metabolism	0.52692	Com_731_neg	cpd:C00109	NEG
	map01100	Metabolic pathways	0.558271	Com_1113_neg Com_169_neg Com_2375_neg Com_2728_neg Com_3034_neg Com_384_neg Com_431_neg Com_484_neg Com_565_neg Com_731_neg Com_8133_neg Com_9_neg	cpd:C00209,cpd:C01921,cpd:C01673,cpd:C08491,cpd:C05422,cpd:C00695,cpd:C01571,cpd:C00486,cpd:C00072,cpd:C00109,cpd:C00009,cpd:C00180	NEG
	map00140	Steroid hormone biosynthesis	1	Com_6145_neg	cpd:C08358	NEG
	map00860	Porphyrin and chlorophyll metabolism	0.000638513	Com_2496_pos Com_3521_pos Com_3561_pos Com_886_pos	cpd:C18064,cpd:C05795,cpd:C18021,cpd:C05790	POS
	map05204	Chemical carcinogenesis	0.122449	Com_4045_pos	cpd:C19488	POS
	map00591	Linoleic acid metabolism	0.231012	Com_871_pos	cpd:C14765	POS
	map00980	Metabolism of xenobiotics by cytochrome P450	0.231012	Com_4045_pos	cpd:C19488	POS
	map04664	Fc epsilon RI signaling pathway	0.231012	Com_18288_pos	cpd:C05952	POS
	map04979	Cholesterol metabolism	0.231012	Com_348_pos	cpd:C01921	POS
	map00480	Glutathione metabolism	0.327135	Com_564_pos	cpd:C16563	POS
	map00120	Primary bile acid biosynthesis	0.412129	Com_348_pos	cpd:C01921	POS
	map00590	Arachidonic acid metabolism	0.412129	Com_18288_pos	cpd:C05952	POS
	map04080	Neuroactive ligand-receptor interaction	0.553347	Com_18288_pos	cpd:C05952	POS
	map00360	Phenylalanine metabolism	1	Com_5496_pos	cpd:C05332	POS
	map00564	Glycerophospholipid metabolism	0.1	Com_136	cpd:C00346	GC-MS
	map00600	Sphingolipid metabolism	0.1	Com_136	cpd:C00346	GC-MS
	map04024	cAMP signaling pathway	0.1	Com_186	cpd:C00547	GC-MS
	map04071	Sphingolipid signaling pathway	0.1	Com_136	cpd:C00346	GC-MS
	map04261	Adrenergic signaling in cardiomyocytes	0.1	Com_186	cpd:C00547	GC-MS
	map04540	Gap junction	0.1	Com_186	cpd:C00547	GC-MS
	map04721	Synaptic vesicle cycle	0.1	Com_186	cpd:C00547	GC-MS
	map04924	Renin secretion	0.1	Com_186	cpd:C00547	GC-MS
	map04970	Salivary secretion	0.1	Com_186	cpd:C00547	GC-MS
	map04080	Neuroactive ligand-receptor interaction	0.191837	Com_186	cpd:C00547	GC-MS
	map04270	Vascular smooth muscle contraction	0.191837	Com_186	cpd:C00547	GC-MS
	map00100	Steroid biosynthesis	0.27602	Com_239	cpd:C01694	GC-MS
	map04742	Taste transduction	0.27602	Com_186	cpd:C00547	GC-MS
	map04923	Regulation of lipolysis in adipocytes	0.27602	Com_186	cpd:C00547	GC-MS
	map00350	Tyrosine metabolism	0.423361	Com_186	cpd:C00547	GC-MS
	map00360	Phenylalanine metabolism	0.487432	Com_34	cpd:C00180	GC-MS
	map01040	Biosynthesis of unsaturated fatty acids	0.545679	Com_215	cpd:C08281	GC-MS
	map01100	Metabolic pathways	1	Com_136 Com_186 Com_239 Com_34	cpd:C00346,cpd:C00547,cpd:C01694,cpd:C00180	GC-MS
T0.vs.T2	map00564	Glycerophospholipid metabolism	0.16	Com_136	cpd:C00346	GC-MS
	map00600	Sphingolipid metabolism	0.16	Com_136	cpd:C00346	GC-MS
	map00740	Riboflavin metabolism	0.16	Com_218	cpd:C01727	GC-MS
	map04024	cAMP signaling pathway	0.16	Com_186	cpd:C00547	GC-MS
	map04071	Sphingolipid signaling pathway	0.16	Com_136	cpd:C00346	GC-MS
	map04261	Adrenergic signaling in cardiomyocytes	0.16	Com_186	cpd:C00547	GC-MS
	map04540	Gap junction	0.16	Com_186	cpd:C00547	GC-MS
	map04721	Synaptic vesicle cycle	0.16	Com_186	cpd:C00547	GC-MS
	map04924	Renin secretion	0.16	Com_186	cpd:C00547	GC-MS
	map04970	Salivary secretion	0.16	Com_186	cpd:C00547	GC-MS
	map05133	Pertussis	0.16	Com_43	cpd:C00253	GC-MS
	map00310	Lysine degradation	0.297143	Com_63	cpd:C00408	GC-MS
	map00591	Linoleic acid metabolism	0.297143	Com_193	cpd:C01595	GC-MS
	map04080	Neuroactive ligand-receptor interaction	0.297143	Com_186	cpd:C00547	GC-MS
	map04270	Vascular smooth muscle contraction	0.297143	Com_186	cpd:C00547	GC-MS
	map04742	Taste transduction	0.414286	Com_186	cpd:C00547	GC-MS
	map04923	Regulation of lipolysis in adipocytes	0.414286	Com_186	cpd:C00547	GC-MS
	map04976	Bile secretion	0.414286	Com_178	cpd:C00366	GC-MS
	map00230	Purine metabolism	0.513982	Com_178	cpd:C00366	GC-MS
	map00760	Nicotinate and nicotinamide metabolism	0.513982	Com_43	cpd:C00253	GC-MS
	map00350	Tyrosine metabolism	1	Com_186	cpd:C00547	GC-MS
	map00061	Fatty acid biosynthesis	1	Com_171	cpd:C08362	GC-MS
	map01100	Metabolic pathways	1	Com_136 Com_178 Com_186 Com_193 Com_43 Com_63	cpd:C00346,cpd:C00366,cpd:C00547,cpd:C01595,cpd:C00253,cpd:C00408	GC-MS
	map00592	alpha-Linolenic acid metabolism	0.0418003	Com_2291_neg Com_2728_neg	cpd:C11512,cpd:C08491	NEG
	map00770	Pantothenate and CoA biosynthesis	0.128205	Com_535_neg	cpd:C00049	NEG
	map00983	Drug metabolism - other enzymes	0.128205	Com_524_neg	cpd:C16624	NEG
	map05133	Pertussis	0.128205	Com_1587_neg	cpd:C00253	NEG
	map00760	Nicotinate and nicotinamide metabolism	0.27127	Com_1587_neg Com_535_neg	cpd:C00253,cpd:C00049	NEG
	map00220	Arginine biosynthesis	0.341238	Com_535_neg	cpd:C00049	NEG
	map00410	beta-Alanine metabolism	0.341238	Com_535_neg	cpd:C00049	NEG
	map00140	Steroid hormone biosynthesis	0.429073	Com_2952_neg	cpd:C11135	NEG
	map00970	Aminoacyl-tRNA biosynthesis	0.429073	Com_535_neg	cpd:C00049	NEG
	map04974	Protein digestion and absorption	0.429073	Com_2167_neg	cpd:C01468	NEG
	map00260	Glycine, serine and threonine metabolism	0.506225	Com_535_neg	cpd:C00049	NEG
	map00270	Cysteine and methionine metabolism	0.506225	Com_535_neg	cpd:C00049	NEG
	map00340	Histidine metabolism	0.506225	Com_535_neg	cpd:C00049	NEG
	map00360	Phenylalanine metabolism	0.506225	Com_778_neg	cpd:C05629	NEG
	map00061	Fatty acid biosynthesis	0.573865	Com_8_neg	cpd:C08362	NEG
	map04976	Bile secretion	1	Com_627_neg	cpd:C03642	NEG
	map00760	Nicotinate and nicotinamide metabolism	0.0602909	Com_5142_pos Com_539_pos	cpd:C05380,cpd:C00253	POS
	map00983	Drug metabolism - other enzymes	0.109749	Com_4249_pos Com_7840_pos	cpd:C16618,cpd:C16543	POS
	map00230	Purine metabolism	0.153061	Com_577_pos	cpd:C00366	POS
	map05133	Pertussis	0.153061	Com_539_pos	cpd:C00253	POS
	map04024	cAMP signaling pathway	0.284031	Com_14465_pos	cpd:C00746	POS
	map00140	Steroid hormone biosynthesis	0.387533	Com_3924_pos Com_8821_pos Com_9369_pos	cpd:C13712,cpd:C00523,cpd:C03205	POS
	map00260	Glycine, serine and threonine metabolism	0.395901	Com_119_pos	cpd:C00719	POS
	map04925	Aldosterone synthesis and secretion	0.395901	Com_9369_pos	cpd:C03205	POS
	map04976	Bile secretion	0.414263	Com_117_pos Com_577_pos Com_7312_pos	cpd:C06688,cpd:C00366,cpd:C00695	POS
	map00120	Primary bile acid biosynthesis	0.491285	Com_7312_pos	cpd:C00695	POS
	map02010	ABC transporters	0.491285	Com_119_pos	cpd:C00719	POS
	map00860	Porphyrin and chlorophyll metabolism	0.572463	Com_886_pos	cpd:C05790	POS
	map04974	Protein digestion and absorption	0.572463	Com_13017_pos	cpd:C01468	POS
	map04080	Neuroactive ligand-receptor interaction	1	Com_14465_pos	cpd:C00746	POS

## Sheet: Supplementary table 9
Supplementary table 9. The function and classification of identified metabolites were annotated by HMDB database.
ID	Name	HMDB_ID	tax_Kingdom	tax_SuperClass	tax_Class	tax_SubClass	tax_DirectParent	Source
Com_1	2-hydroxypyridine	HMDB0013751	Organic compounds	Organoheterocyclic compounds	Pyridines and derivatives	Hydropyridines	Pyridinones	Endogenous
Com_2	Pyruvic acid	HMDB0000243	Organic compounds	Organic acids and derivatives	Keto acids and derivatives	Alpha-keto acids and derivatives	Alpha-keto acids and derivatives	Endogenous;Food;Biological
Com_3	lactic acid	HMDB0000190	Organic compounds	Organic acids and derivatives	Hydroxy acids and derivatives	Alpha hydroxy acids and derivatives	Alpha hydroxy acids and derivatives	Endogenous;Food;Biological
Com_5	glycolic acid	HMDB0000115	Organic compounds	Organic acids and derivatives	Hydroxy acids and derivatives	Alpha hydroxy acids and derivatives	Alpha hydroxy acids and derivatives	Endogenous;Food;Synthetic;Biological
Com_8	hydroxylamine	HMDB0003338	Inorganic compounds	Homogeneous non-metal compounds	Homogeneous other non-metal compounds	_	Homogeneous other non-metal compounds	Endogenous;Food;Biological
Com_9	oxalic acid	HMDB0040196	Organic compounds	Organic acids and derivatives	Carboxylic acids and derivatives	Dicarboxylic acids and derivatives	Dicarboxylic acids and derivatives	Food;Biological
Com_11	2-hydroxybutanoic acid	HMDB0000008	Organic compounds	Organic acids and derivatives	Hydroxy acids and derivatives	Alpha hydroxy acids and derivatives	Alpha hydroxy acids and derivatives	Endogenous
Com_14	3-hydroxybutyric acid	HMDB0000357	Organic compounds	Organic acids and derivatives	Hydroxy acids and derivatives	Beta hydroxy acids and derivatives	Beta hydroxy acids and derivatives	Endogenous
Com_16	p-cresol	HMDB0001858	Organic compounds	Benzenoids	Phenols	Cresols	Para cresols	Endogenous;Food;Synthetic;Environmental;Biological
Com_26	2-Hydroxyvaleric acid	HMDB0001863	Organic compounds	Lipids and lipid-like molecules	Fatty Acyls	Fatty acids and conjugates	Hydroxy fatty acids	Endogenous;Food;Biological
Com_28	valine	HMDB0000883	Organic compounds	Organic acids and derivatives	Carboxylic acids and derivatives	Amino acids, peptides, and analogues	Valine and derivatives	Food;Synthetic;Biological
Com_29	Methylmalonic acid	HMDB0000202	Organic compounds	Organic acids and derivatives	Carboxylic acids and derivatives	Dicarboxylic acids and derivatives	Dicarboxylic acids and derivatives	Endogenous
Com_31	4-hydroxybutyrate	HMDB0000710	Organic compounds	Lipids and lipid-like molecules	Fatty Acyls	Fatty acids and conjugates	Hydroxy fatty acids	Endogenous;Food;Biological
Com_33	urea	HMDB0000294	Organic compounds	Organic acids and derivatives	Organic carbonic acids and derivatives	Ureas	Ureas	Endogenous;Food;Synthetic;Biological
Com_34	benzoic acid	HMDB0004461	Organic compounds	Benzenoids	Benzene and substituted derivatives	Benzoic acids and derivatives	Benzamides	Endogenous
Com_36	caprylic acid	HMDB0000482	Organic compounds	Lipids and lipid-like molecules	Fatty Acyls	Fatty acids and conjugates	Medium-chain fatty acids	Endogenous;Food;Biological
Com_37	glycerol	HMDB0000131	Organic compounds	Organic oxygen compounds	Organooxygen compounds	Carbohydrates and carbohydrate conjugates	Sugar alcohols	Endogenous;Food;Synthetic;Biological
Com_38	leucine	HMDB0000687	Organic compounds	Organic acids and derivatives	Carboxylic acids and derivatives	Amino acids, peptides, and analogues	Leucine and derivatives	Food;Synthetic;Biological
Com_39	phosphate	HMDB0000973	Inorganic compounds	Homogeneous non-metal compounds	Non-metal oxoanionic compounds	Non-metal phosphates	Non-metal phosphates	Endogenous
Com_43	nicotinic acid	HMDB0001488	Organic compounds	Organoheterocyclic compounds	Pyridines and derivatives	Pyridinecarboxylic acids and derivatives	Pyridinecarboxylic acids	Endogenous;Food;Synthetic;Biological
Com_44	Isoleucine	HMDB0033923	Organic compounds	Organic acids and derivatives	Carboxylic acids and derivatives	Amino acids, peptides, and analogues	Isoleucine and derivatives	Food
Com_45	maleic acid	HMDB0000176	Organic compounds	Organic acids and derivatives	Carboxylic acids and derivatives	Dicarboxylic acids and derivatives	Dicarboxylic acids and derivatives	Endogenous;Food;Biological
Com_46	proline	HMDB0003411	Organic compounds	Organic acids and derivatives	Carboxylic acids and derivatives	Amino acids, peptides, and analogues	Proline and derivatives	Endogenous;Biological
Com_49	succinic acid	HMDB0000254	Organic compounds	Organic acids and derivatives	Carboxylic acids and derivatives	Dicarboxylic acids and derivatives	Dicarboxylic acids and derivatives	Endogenous;Food;Biological
Com_50	2,2-Dimethylsuccinic Acid	HMDB0002074	Organic compounds	Lipids and lipid-like molecules	Fatty Acyls	Fatty acids and conjugates	Methyl-branched fatty acids	Endogenous;Food;Biological
Com_52	catechol	HMDB0000957	Organic compounds	Benzenoids	Phenols	Benzenediols	Catechols	Endogenous;Food;Environmental;Biological
Com_53	D-Glyceric acid	HMDB0031818	Organic compounds	Organic oxygen compounds	Organooxygen compounds	Carbohydrates and carbohydrate conjugates	Sugar acids and derivatives	Endogenous;Food;Biological
Com_57	Itaconic acid	HMDB0002092	Organic compounds	Lipids and lipid-like molecules	Fatty Acyls	Fatty acids and conjugates	Branched fatty acids	Endogenous;Food;Biological
Com_58	fumaric acid	HMDB0000134	Organic compounds	Organic acids and derivatives	Carboxylic acids and derivatives	Dicarboxylic acids and derivatives	Dicarboxylic acids and derivatives	Endogenous;Food;Synthetic;Biological
Com_59	Pyrrole-2-Carboxylic Acid	HMDB0004230	Organic compounds	Organoheterocyclic compounds	Pyrroles	Pyrrole carboxylic acids and derivatives	Pyrrole 2-carboxylic acids	Endogenous
Com_62	Pelargonic acid	HMDB0000847	Organic compounds	Lipids and lipid-like molecules	Fatty Acyls	Fatty acids and conjugates	Medium-chain fatty acids	Endogenous;Food;Biological
Com_63	Pipecolinic acid	HMDB0000716	Organic compounds	Organic acids and derivatives	Carboxylic acids and derivatives	Amino acids, peptides, and analogues	L-alpha-amino acids	Endogenous;Food;Biological
Com_67	Tartronic acid	HMDB0035227	Organic compounds	Organic acids and derivatives	Carboxylic acids and derivatives	Dicarboxylic acids and derivatives	Dicarboxylic acids and derivatives	Food;Biological
Com_73	Glutaric Acid	HMDB0000661	Organic compounds	Organic acids and derivatives	Carboxylic acids and derivatives	Dicarboxylic acids and derivatives	Dicarboxylic acids and derivatives	Endogenous;Food;Biological
Com_74	methyl trans-cinnamate	HMDB0033833	Organic compounds	Phenylpropanoids and polyketides	Cinnamic acids and derivatives	Cinnamic acid esters	Cinnamic acid esters	Food;Biological
Com_75	cuminic alcohol	HMDB0031817	Organic compounds	Lipids and lipid-like molecules	Prenol lipids	Monoterpenoids	Aromatic monoterpenoids	Endogenous;Food;Biological
Com_79	Benzylamine	HMDB0033871	Organic compounds	Benzenoids	Benzene and substituted derivatives	Phenylmethylamines	Phenylmethylamines	Food;Biological
Com_81	Capric Acid	HMDB0000511	Organic compounds	Lipids and lipid-like molecules	Fatty Acyls	Fatty acids and conjugates	Medium-chain fatty acids	Endogenous;Food;Biological
Com_83	Aminomalonic acid	HMDB0001147	Organic compounds	Organic acids and derivatives	Carboxylic acids and derivatives	Amino acids, peptides, and analogues	Alpha amino acids	Endogenous
Com_84	L-Malic acid	HMDB0000156	Organic compounds	Organic acids and derivatives	Hydroxy acids and derivatives	Beta hydroxy acids and derivatives	Beta hydroxy acids and derivatives	Endogenous;Food;Biological
Com_85	Threitol	HMDB0004136	Organic compounds	Organic oxygen compounds	Organooxygen compounds	Carbohydrates and carbohydrate conjugates	Sugar alcohols	Endogenous;Food;Biological
Com_88	Threitol	HMDB0004136	Organic compounds	Organic oxygen compounds	Organooxygen compounds	Carbohydrates and carbohydrate conjugates	Sugar alcohols	Endogenous;Food;Biological
Com_90	salicylic acid	HMDB0000840	Organic compounds	Benzenoids	Benzene and substituted derivatives	Benzoic acids and derivatives	Hippuric acids	Endogenous;Food;Biological
Com_95	oxoproline	HMDB0000267	Organic compounds	Organic acids and derivatives	Carboxylic acids and derivatives	Amino acids, peptides, and analogues	Alpha amino acids and derivatives	Endogenous;Food;Biological
Com_96	L-glutamic acid	HMDB0000148	Organic compounds	Organic acids and derivatives	Carboxylic acids and derivatives	Amino acids, peptides, and analogues	Glutamic acid and derivatives	Endogenous;Food;Biological
Com_98	Threonic acid	HMDB0000943	Organic compounds	Organic oxygen compounds	Organooxygen compounds	Carbohydrates and carbohydrate conjugates	Sugar acids and derivatives	Endogenous
Com_99	L-cysteine	HMDB0000574	Organic compounds	Organic acids and derivatives	Carboxylic acids and derivatives	Amino acids, peptides, and analogues	Cysteine and derivatives	Endogenous;Food;Synthetic;Biological
Com_100	creatine	HMDB0000064	Organic compounds	Organic acids and derivatives	Carboxylic acids and derivatives	Amino acids, peptides, and analogues	Alpha amino acids and derivatives	Endogenous;Food;Synthetic;Biological
Com_101	Dodecanol	HMDB0011626	Organic compounds	Lipids and lipid-like molecules	Fatty Acyls	Fatty alcohols	Fatty alcohols	Endogenous;Food;Biological
Com_104	alpha-ketoglutaric acid	HMDB0000208	Organic compounds	Organic acids and derivatives	Keto acids and derivatives	Gamma-keto acids and derivatives	Gamma-keto acids and derivatives	Endogenous;Food;Biological
Com_106	3-hydroxy-3-methylglutaric acid	HMDB0059737	Organic compounds	Lipids and lipid-like molecules	Fatty Acyls	Fatty acids and conjugates	Hydroxy fatty acids	Food;Endogenous;Biological
Com_110	hexadecane	HMDB0033792	Organic compounds	Hydrocarbons	Saturated hydrocarbons	Alkanes	Alkanes	Food;Biological
Com_112	glutamic acid	HMDB0000148	Organic compounds	Organic acids and derivatives	Carboxylic acids and derivatives	Amino acids, peptides, and analogues	Glutamic acid and derivatives	Endogenous;Food;Biological
Com_113	4-Hydroxybenzoic acid	HMDB0000500	Organic compounds	Benzenoids	Benzene and substituted derivatives	Benzoic acids and derivatives	Hydroxybenzoic acid derivatives	Endogenous;Food;Biological
Com_121	lauric acid	HMDB0000638	Organic compounds	Lipids and lipid-like molecules	Fatty Acyls	Fatty acids and conjugates	Medium-chain fatty acids	Endogenous;Food;Synthetic;Biological
Com_123	ribose	HMDB0000283	Organic compounds	Organic oxygen compounds	Organooxygen compounds	Carbohydrates and carbohydrate conjugates	Pentoses	Endogenous;Food;Biological
Com_124	taurine	HMDB0000251	Organic compounds	Organic acids and derivatives	Organic sulfonic acids and derivatives	Organosulfonic acids and derivatives	Organosulfonic acids	Endogenous;Food;Biological
Com_128	Levoglucosan	HMDB0000640	Organic compounds	Organoheterocyclic compounds	Oxepanes	_	Oxepanes	Endogenous;Food;Biological
Com_132	D-(glycerol 1-phosphate)	HMDB0000126	Organic compounds	Lipids and lipid-like molecules	Glycerophospholipids	Glycerophosphates	Glycerophosphates	Endogenous;Food
Com_134	Glucose-1-phosphate	HMDB0000645	Organic compounds	Organic oxygen compounds	Organooxygen compounds	Carbohydrates and carbohydrate conjugates	Monosaccharide phosphates	Endogenous;Food;Biological
Com_136	O-Phosphorylethanolamine	HMDB0000224	Organic compounds	Organic acids and derivatives	Organic phosphoric acids and derivatives	Phosphate esters	Phosphoethanolamines	Endogenous;Food;Biological
Com_138	shikimic acid	HMDB0003070	Organic compounds	Organic oxygen compounds	Organooxygen compounds	Alcohols and polyols	Shikimic acids and derivatves	Endogenous;Food;Biological
Com_141	citric acid	HMDB0000094	Organic compounds	Organic acids and derivatives	Carboxylic acids and derivatives	Tricarboxylic acids and derivatives	Tricarboxylic acids and derivatives	Endogenous;Food;Synthetic;Biological
Com_148	1,5-Anhydroglucitol	HMDB0002712	Organic compounds	Organic oxygen compounds	Organooxygen compounds	Carbohydrates and carbohydrate conjugates	Monosaccharides	Endogenous
Com_150	Myristic Acid	HMDB0000806	Organic compounds	Lipids and lipid-like molecules	Fatty Acyls	Fatty acids and conjugates	Long-chain fatty acids	Endogenous;Food;Biological
Com_160	lysine	HMDB0000182	Organic compounds	Organic acids and derivatives	Carboxylic acids and derivatives	Amino acids, peptides, and analogues	L-alpha-amino acids	Food;Synthetic;Biological
Com_164	1-Hexadecanol	HMDB0003424	Organic compounds	Lipids and lipid-like molecules	Fatty Acyls	Fatty alcohols	Long-chain fatty alcohols	Endogenous;Food;Synthetic;Biological
Com_165	indole-3-acetic acid	HMDB0000197	Organic compounds	Organoheterocyclic compounds	Indoles and derivatives	Indolyl carboxylic acids and derivatives	Indole-3-acetic acid derivatives	Endogenous;Food;Biological
Com_168	lipoic acid	HMDB0001451	Organic compounds	Organoheterocyclic compounds	Dithiolanes	Lipoic acids and derivatives	Lipoic acids and derivatives	Endogenous;Synthetic
Com_169	Galactonic acid	HMDB0000565	Organic compounds	Organic acids and derivatives	Hydroxy acids and derivatives	Medium-chain hydroxy acids and derivatives	Medium-chain hydroxy acids and derivatives	Endogenous
Com_171	palmitoleic acid	HMDB0012328	Organic compounds	Lipids and lipid-like molecules	Fatty Acyls	Fatty acids and conjugates	Long-chain fatty acids	Food;Endogenous;Biological
Com_173	palmitic acid	HMDB0000220	Organic compounds	Lipids and lipid-like molecules	Fatty Acyls	Fatty acids and conjugates	Long-chain fatty acids	Endogenous;Food;Synthetic;Biological
Com_177	myo-inositol	HMDB0000211	Organic compounds	Organic oxygen compounds	Organooxygen compounds	Alcohols and polyols	Cyclohexanols	Endogenous;Food;Biological
Com_178	uric acid	HMDB0000289	Organic compounds	Organoheterocyclic compounds	Imidazopyrimidines	Purines and purine derivatives	Xanthines	Endogenous;Food;Biological
Com_179	N,N-dimethylarginine	HMDB0001539	Organic compounds	Organic acids and derivatives	Carboxylic acids and derivatives	Amino acids, peptides, and analogues	Arginine and derivatives	Endogenous;Food;Biological
Com_180	Linoleic acid methyl ester	HMDB0034381	Organic compounds	Lipids and lipid-like molecules	Fatty Acyls	Lineolic acids and derivatives	Lineolic acids and derivatives	Endogenous;Food;Biological
Com_181	Mono(2-ethylhexyl)phthalate	HMDB0013248	Organic compounds	Benzenoids	Benzene and substituted derivatives	Benzoic acids and derivatives	Benzoic acid esters	Endogenous
Com_183	Isoxanthopterin	HMDB0000704	Organic compounds	Organoheterocyclic compounds	Pteridines and derivatives	Pterins and derivatives	Pterins and derivatives	Endogenous;Food;Biological
Com_184	heptadecanoic acid	HMDB0006497	Organic compounds	Lipids and lipid-like molecules	Fatty Acyls	Fatty acyl thioesters	Long-chain fatty acyl CoAs	Endogenous;Food;Biological
Com_186	noradrenaline	HMDB0037685	Organic compounds	Benzenoids	Phenols	Benzenediols	Catechols	Food;Biological
Com_187	Phytol	HMDB0002019	Organic compounds	Lipids and lipid-like molecules	Prenol lipids	Diterpenoids	Acyclic diterpenoids	Food;Endogenous;Biological
Com_190	Phytanic acid	HMDB0000801	Organic compounds	Lipids and lipid-like molecules	Prenol lipids	Diterpenoids	Acyclic diterpenoids	Endogenous;Food;Biological
Com_193	linoleic acid	HMDB0000673	Organic compounds	Lipids and lipid-like molecules	Fatty Acyls	Lineolic acids and derivatives	Lineolic acids and derivatives	Endogenous;Food;Exogenous;Synthetic;Biological
Com_194	Elaidic acid	HMDB0000573	Organic compounds	Lipids and lipid-like molecules	Fatty Acyls	Fatty acids and conjugates	Long-chain fatty acids	Endogenous;Food;Biological
Com_195	linolenic acid	HMDB0001388	Organic compounds	Lipids and lipid-like molecules	Fatty Acyls	Lineolic acids and derivatives	Lineolic acids and derivatives	Food;Exogenous;Synthetic;Biological
Com_196	stearic acid	HMDB0000827	Organic compounds	Lipids and lipid-like molecules	Fatty Acyls	Fatty acids and conjugates	Long-chain fatty acids	Endogenous;Food;Synthetic;Biological
Com_199	arachidonic acid	HMDB0001043	Organic compounds	Lipids and lipid-like molecules	Fatty Acyls	Fatty acids and conjugates	Long-chain fatty acids	Endogenous;Food;Biological
Com_200	Purine riboside	HMDB0029956	Organic compounds	Nucleosides, nucleotides, and analogues	Purine nucleosides	_	Purine nucleosides	Endogenous;Food;Biological
Com_203	6-phosphogluconic acid	HMDB0001316	Organic compounds	Organic oxygen compounds	Organooxygen compounds	Carbohydrates and carbohydrate conjugates	Monosaccharide phosphates	Endogenous;Food;Biological
Com_204	Dehydroabietic Acid	HMDB0061925	Organic compounds	Lipids and lipid-like molecules	Prenol lipids	Diterpenoids	Diterpenoids	Food;Endogenous;Biological
Com_206	Arachidic acid	HMDB0002212	Organic compounds	Lipids and lipid-like molecules	Fatty Acyls	Fatty acids and conjugates	Long-chain fatty acids	Food;Endogenous;Synthetic;Biological
Com_208	salicin	HMDB0003546	Organic compounds	Organic oxygen compounds	Organooxygen compounds	Carbohydrates and carbohydrate conjugates	Phenolic glycosides	Biological
Com_209	2-Monopalmitin	HMDB0011533	Organic compounds	Lipids and lipid-like molecules	Glycerolipids	Monoradylglycerols	2-monoacylglycerols	Endogenous;Food;Biological
Com_211	arbutin	HMDB0029943	Organic compounds	Organic oxygen compounds	Organooxygen compounds	Carbohydrates and carbohydrate conjugates	Phenolic glycosides	Endogenous;Food;Biological
Com_213	1-Monopalmitin	HMDB0011564	Organic compounds	Lipids and lipid-like molecules	Glycerolipids	Monoradylglycerols	1-monoacylglycerols	Endogenous;Food;Biological
Com_214	sucrose	HMDB0000258	Organic compounds	Organic oxygen compounds	Organooxygen compounds	Carbohydrates and carbohydrate conjugates	O-glycosyl compounds	Food;Biological
Com_215	Behenic acid	HMDB0000944	Organic compounds	Lipids and lipid-like molecules	Fatty Acyls	Fatty acids and conjugates	Very long-chain fatty acids	Endogenous;Food;Synthetic;Biological
Com_216	xanthosine	HMDB0000299	Organic compounds	Nucleosides, nucleotides, and analogues	Purine nucleosides	_	Purine nucleosides	Endogenous;Food;Biological
Com_219	2-Monoolein	HMDB0011537	Organic compounds	Lipids and lipid-like molecules	Glycerolipids	Monoradylglycerols	2-monoacylglycerols	Endogenous;Food;Biological
Com_220	Monoolein	HMDB0011567	Organic compounds	Lipids and lipid-like molecules	Glycerolipids	Monoradylglycerols	1-monoacylglycerols	Endogenous;Food;Biological
Com_228	Lignoceric acid	HMDB0002003	Organic compounds	Lipids and lipid-like molecules	Fatty Acyls	Fatty acids and conjugates	Very long-chain fatty acids	Food;Endogenous;Biological
Com_234	alpha-Tocopherol	HMDB0001893	Organic compounds	Lipids and lipid-like molecules	Prenol lipids	Quinone and hydroquinone lipids	Tocopherols	Food;Synthetic;Biological
Com_236	cyclic-GMP	HMDB0001314	Organic compounds	Nucleosides, nucleotides, and analogues	Purine nucleotides	Cyclic purine nucleotides	3',5'-cyclic purine nucleotides	Endogenous;Food;Biological
Com_237	cholesterol	HMDB0000067	Organic compounds	Lipids and lipid-like molecules	Steroids and steroid derivatives	Cholestane steroids	Cholesterols and derivatives	Endogenous;Food;Synthetic;Biological
Com_239	Ergosterol	HMDB0000878	Organic compounds	Lipids and lipid-like molecules	Steroids and steroid derivatives	Ergostane steroids	Ergosterols and derivatives	Endogenous;Food;Biological
Com_241	Tricetin	HMDB0029620	Organic compounds	Phenylpropanoids and polyketides	Flavonoids	Flavones	Flavones	Endogenous;Food;Biological
Com_243	Sitosterol	HMDB0000852	Organic compounds	Lipids and lipid-like molecules	Steroids and steroid derivatives	Stigmastanes and derivatives	Stigmastanes and derivatives	Food;Biological
Com_7312_pos	cholic acid	C24 H40 O5	HMDB0000619	Organic compounds	Lipids and lipid-like molecules	Steroids and steroid derivatives	Bile acids, alcohols and derivatives	Trihydroxy bile acids, alcohols and derivatives	Endogenous;Food
[truncated: 704 more rows]

## Sheet: Supplementary table 10
Supplementary table 10. The function and classification of identified metabolites were annotated by KEGG database.
[truncated: 801 more rows]

[truncated: 1 more sheets: Supplementary table 11]
